# Supplementary material for: Quantitative analysis of acetylation in peste des petits ruminants virus-infected Vero cells
Source: Virol J. 2023 Oct 10;20:227. doi: 10.1186/s12985-023-02200-1 (PMC10563215; doi:10.1186/s12985-023-02200-1)
Supplement: Supplementary file 3 — Additional file 3: Tables S1. Quantitative acetylated sites on proteins [file 12985_2023_2200_MOESM3_ESM.xlsx]

## Sheet: Quantified Sites
Modification sites information																Protein quantitation									Modification sites quantitation
Protein accession	Position	Amino acid	Protein description	Gene name	control-1	control-2	control-3	infected-1	infected-2	infected-3	infected-1/control-1 Ratio	infected-2/control-2 Ratio	infected-3/control-3 Ratio	infected/control Ratio	infected/control P value	control-1	control-2	control-3	infected-1	infected-2	infected-3	infected-1/control-1 Ratio	infected-2/control-2 Ratio	infected-3/control-3 Ratio	infected-1/control-1 Ratio	infected-2/control-2 Ratio	infected-3/control-3 Ratio	infected/control Ratio	infected/control P value
A0A0D9QUH9	88	K	Small nuclear ribonucleoprotein polypeptide A	SNRPA	8395700	10126000	11250000	8427900	12437000	11406000	0.71091	0.8306	0.85903	0.8	0.0867986	2428100000	7513200000	10497000000	2589400000	7893400000	10623000000	1.0255	1.1082	1.0562	0.693	0.75	0.813	0.752	0.0365598
A0A0D9QUJ2	38	K	Phosphatidylinositol binding clathrin assembly protein	PICALM	15104000	16183000		16301000	23738000		0.8613	1.0607		0.961	0.810427	2727800000	4009300000	4534200000	2233800000	3290800000	3575300000	0.99213	0.89329	0.89297	0.868	1.187		1.028	0.957111
A0A0D9QUN8	99	K	Mitochondrial ribosomal protein L42	MRPL42	7095900	4823000	80043000	16745000	23673000	76934000	1.839	2.5713	1.4704	1.96	0.0830583	916340000	1134100000	1240200000	952720000	1196100000	1333800000	1.1433	1.1506	0.94806	1.609	2.235	1.551	1.798	0.0564758
A0A0D9QUN8	111	K	Mitochondrial ribosomal protein L42	MRPL42	2941500		3993100	7454200		9931800	3.382		1.9547	2.668	0.24798	916340000	1134100000	1240200000	952720000	1196100000	1333800000	1.1433	1.1506	0.94806	2.958		2.062	2.51	0.17511
A0A0D9QUP1	74	K	ubiquitin-conjugating enzyme E2 N-like [Chlorocebus sabaeus]		161310000			114880000			0.45207			0.452		4357900000	2657700000	6071100000	2619600000	1807800000	3888300000	0.70508	0.66586	0.62459	0.641			0.641
A0A0D9QUP1	68	K	ubiquitin-conjugating enzyme E2 N-like [Chlorocebus sabaeus]		4109500			2035600			0.42682			0.427		4357900000	2657700000	6071100000	2619600000	1807800000	3888300000	0.70508	0.66586	0.62459	0.605			0.605
A0A0D9QUP1	82	K	ubiquitin-conjugating enzyme E2 N-like [Chlorocebus sabaeus]		156520000			102320000			0.45253			0.453		4357900000	2657700000	6071100000	2619600000	1807800000	3888300000	0.70508	0.66586	0.62459	0.642			0.642
A0A0D9QUP4	70	K	Annexin	ANXA5		711790		684330	1057100	2974900		1.1491		1.149		38496000000	41083000000	42072000000	26212000000	28800000000	28216000000	0.78917	0.81394	0.82504		1.412		1.412
A0A0D9QUP4	309	K	Annexin	ANXA5	47265000	84270000	94570000	143000000	133530000	139900000	1.2154	1.2236	1.0707	1.17	0.100232	38496000000	41083000000	42072000000	26212000000	28800000000	28216000000	0.78917	0.81394	0.82504	1.54	1.503	1.298	1.447	0.0303651
A0A0D9QUP4	101	K	Annexin	ANXA5	3181000		4930600	5296200		9172900	1.3458		1.5686	1.457	0.179667	38496000000	41083000000	42072000000	26212000000	28800000000	28216000000	0.78917	0.81394	0.82504	1.705		1.901	1.803	0.0828392
A0A0D9QUP4	97	K	Annexin	ANXA5	88576000	71218000	92439000	159520000	116410000	162110000	3.6248	1.1416	2.5932	2.453	0.200566	38496000000	41083000000	42072000000	26212000000	28800000000	28216000000	0.78917	0.81394	0.82504	4.593	1.403	3.143	3.046	0.144011
A0A0D9QUP4	76	K	Annexin	ANXA5	203600000	213550000	202490000	314840000	316270000	327940000	2.9231	0.99858	1.7443	1.889	0.289392	38496000000	41083000000	42072000000	26212000000	28800000000	28216000000	0.78917	0.81394	0.82504	3.704	1.227	2.114	2.348	0.193274
A0A0D9QUP4	29	K	Annexin	ANXA5			1043800			2749800			2.5701	2.57		38496000000	41083000000	42072000000	26212000000	28800000000	28216000000	0.78917	0.81394	0.82504			3.115	3.115
A0A0D9QUQ1	387	K	Early endosome antigen 1	EEA1	7717200			12366000			1.3106			1.311		5783400000	4871100000	5474100000	5108300000	4113800000	5467700000	0.88966	0.90884	0.99477	1.473			1.473
A0A0D9QUQ1	873	K	Early endosome antigen 1	EEA1	14698000			18317000			0.84468			0.845		5783400000	4871100000	5474100000	5108300000	4113800000	5467700000	0.88966	0.90884	0.99477	0.949			0.949
A0A0D9QUQ1	717	K	Early endosome antigen 1	EEA1	4870900			4970100			1.0492			1.049		5783400000	4871100000	5474100000	5108300000	4113800000	5467700000	0.88966	0.90884	0.99477	1.179			1.179
A0A0D9QUQ1	898	K	Early endosome antigen 1	EEA1	21904000	14250000	23002000	10978000	10918000	11815000	0.32988	0.5492	0.40647	0.429	0.0407871	5783400000	4871100000	5474100000	5108300000	4113800000	5467700000	0.88966	0.90884	0.99477	0.371	0.604	0.409	0.461	0.0486132
A0A0D9QUU5	728	K	"""N-ethylmaleimide sensitive factor, vesicle fusing ATPase"""	NSF			6180300			5815600			0.81708	0.817		10596000000	10012000000	9641900000	9202200000	8243800000	8543200000	0.95555	0.86675	0.9765			0.837	0.837
A0A0D9QUU5	251	K	"""N-ethylmaleimide sensitive factor, vesicle fusing ATPase"""	NSF	12664000		10817000	2728800		2042700	0.21425		0.20751	0.211	0.00924317	10596000000	10012000000	9641900000	9202200000	8243800000	8543200000	0.95555	0.86675	0.9765	0.224		0.213	0.219	0.0148973
A0A0D9QUU5	462	K	"""N-ethylmaleimide sensitive factor, vesicle fusing ATPase"""	NSF	7062200	5485200		7296800	7908800		0.91779	1.1293		1.024	0.922649	10596000000	10012000000	9641900000	9202200000	8243800000	8543200000	0.95555	0.86675	0.9765	0.96	1.303		1.132	0.695667
A0A0D9QUU6	251	K	Calcium-transporting ATPase	ATP2B1		11143000			21155000			1.3588		1.359		9325700000	9276800000	10235000000	12446000000	11198000000	13300000000	1.3971	1.3174	1.2698		1.031		1.031
A0A0D9QUU6	590	K	Calcium-transporting ATPase	ATP2B1					3129800							9325700000	9276800000	10235000000	12446000000	11198000000	13300000000	1.3971	1.3174	1.2698
A0A0D9QUV1	401	K	"""Proteasome 26S subunit, ATPase 4"""	PSMC4												3445500000	4422900000	3847200000	2311700000	2805300000	2685400000	0.76467	0.61124	0.77757
A0A0D9QUV1	238	K	"""Proteasome 26S subunit, ATPase 4"""	PSMC4	18379000		12616000	14869000		11707000	0.71915		0.76164	0.74	0.08534	3445500000	4422900000	3847200000	2311700000	2805300000	2685400000	0.76467	0.61124	0.77757	0.94		0.98	0.96	0.396436
A0A0D9QUV1	212	K	"""Proteasome 26S subunit, ATPase 4"""	PSMC4		1818100										3445500000	4422900000	3847200000	2311700000	2805300000	2685400000	0.76467	0.61124	0.77757
A0A0D9QUW2	315	K	Fibrillarin	FBL		17109000	18019000		30081000	23341000		1.4838	1.585	1.534	0.0691858	9301600000	8866200000	10207000000	11940000000	13649000000	12924000000	1.3011	1.271	1.3258		1.167	1.196	1.182	0.0660433
A0A0D9QUW2	128	K	Fibrillarin	FBL	6197700		11140000	5697100		17698000	1.0673		1.1608	1.114	0.322236	9301600000	8866200000	10207000000	11940000000	13649000000	12924000000	1.3011	1.271	1.3258	0.82		0.876	0.848	0.175212
A0A0D9QUW2	106	K	Fibrillarin	FBL	28362000	12140000	15884000	34103000	17806000	40517000	1.0878	1.0256	1.0006	1.038	0.350418	9301600000	8866200000	10207000000	11940000000	13649000000	12924000000	1.3011	1.271	1.3258	0.836	0.807	0.755	0.799	0.0254745
A0A0D9QUW2	118	K	Fibrillarin	FBL			2030600			12047000			2.0803	2.08		9301600000	8866200000	10207000000	11940000000	13649000000	12924000000	1.3011	1.271	1.3258			1.569	1.569
A0A0D9QUW2	202	K	Fibrillarin	FBL	178730000	172650000	160920000	217460000	228400000	238640000	0.33125	1.243	1.0918	0.889	0.65662	9301600000	8866200000	10207000000	11940000000	13649000000	12924000000	1.3011	1.271	1.3258	0.255	0.978	0.824	0.686	0.41523
A0A0D9QUW3	757	K	Transmembrane and tetratricopeptide repeat containing 3	TMTC3		7097600			9853400			1.0497		1.05		1894100000	2179700000	2221400000	2393900000	2627000000	2450900000	1.4368	1.5156	1.2946		0.693		0.693
A0A0D9QUW3	629	K	Transmembrane and tetratricopeptide repeat containing 3	TMTC3	15202000			17910000			0.80514			0.805		1894100000	2179700000	2221400000	2393900000	2627000000	2450900000	1.4368	1.5156	1.2946	0.56			0.56
A0A0D9QUW3	737	K	Transmembrane and tetratricopeptide repeat containing 3	TMTC3	7241100	9379600	8850700	10508000	15823000	13332000	1.4796	1.3319	1.4022	1.405	0.011832	1894100000	2179700000	2221400000	2393900000	2627000000	2450900000	1.4368	1.5156	1.2946	1.03	0.879	1.083	0.997	0.939902
A0A0D9QUY6	720	K	Cell division cycle 27	CDC27												1125700000	986960000	1350900000	782840000	897900000	1206300000	0.88564	1.1388	1.0124
A0A0D9QUY7	514	K	La ribonucleoprotein domain family member 7	LARP7	31960000	40056000	48372000	26107000	40900000	45967000	0.68709	0.77575	0.61922	0.694	0.0435707	1756300000	1675900000	2103700000	2033100000	1378400000	1863100000	0.88196	0.95445	0.93398	0.779	0.813	0.663	0.752	0.0627107
A0A0D9QUZ4	1050	K	Remodeling and spacing factor 1	RSF1	20265000	25191000	19383000	16678000	23772000	21526000	0.71616	0.52559	0.7671	0.67	0.100738	623610000	717280000	510970000	643680000	791390000	546140000	1.1372	1.0876	1.1159	0.63	0.483	0.687	0.6	0.0566967
A0A0D9QUZ4	1061	K	Remodeling and spacing factor 1	RSF1	93704000	106650000	103600000	98989000	112510000	114650000	0.73464	0.78258	0.74627	0.754	0.00673936	623610000	717280000	510970000	643680000	791390000	546140000	1.1372	1.0876	1.1159	0.646	0.72	0.669	0.678	0.00996525
A0A0D9QUZ5	333	K	Integrin beta				25453000			40397000			1.2918	1.292		14547000000	14789000000	15947000000	16335000000	17066000000	17355000000	1.0153	1.0846	1.0664			1.211	1.211
A0A0D9QV09	109	K	Ribosomal protein S16	RPS16	6399400	5675200	13885000	6916400	8185400	12465000	1.0736	0.80797	0.66252	0.848	0.394414	9252000000	8003400000	10702000000	7765600000	6293600000	8691800000	0.92706	0.83553	0.82523	1.158	0.967	0.803	0.976	0.810024
A0A0D9QV09	98	K	Ribosomal protein S16	RPS16		3675000	6067900		633030	358460		0.14887	0.078978	0.114	0.126743	9252000000	8003400000	10702000000	7765600000	6293600000	8691800000	0.92706	0.83553	0.82523		0.178	0.096	0.137	0.134562
A0A0D9QV09	105	K	Ribosomal protein S16	RPS16	35234000		30364000	53960000		43698000	1.0423		1.3511	1.197	0.522092	9252000000	8003400000	10702000000	7765600000	6293600000	8691800000	0.92706	0.83553	0.82523	1.124		1.637	1.381	0.456535
A0A0D9QV66	288	K	Coiled-coil domain containing 47	CCDC47		6159800	6937900		9563000	13531000		1.2713	1.5428	1.407	0.245716	4527000000	4289000000	5950700000	5127900000	4874400000	6341500000	1.1991	1.1275	1.1908		1.128	1.296	1.212	0.303799
A0A0D9QV75	343	K	V-type proton ATPase subunit	ATP6V0D1			6874300			7722900			1.0221	1.022		5137000000	5148200000	3700700000	5755000000	5912700000	4251300000	1.1973	1.2125	1.119			0.913	0.913
A0A0D9QV75	300	K	V-type proton ATPase subunit	ATP6V0D1		14166000			12711000			0.83581		0.836		5137000000	5148200000	3700700000	5755000000	5912700000	4251300000	1.1973	1.2125	1.119		0.689		0.689
A0A0D9QV84	308	K	Serpin family H member 1	SERPINH1	26740000	42171000	17362000	17261000	15293000	12544000	0.95885	0.85843	0.81206	0.876	0.153881	28389000000	28007000000	28231000000	39668000000	34928000000	36931000000	1.3849	1.4574	1.5401	0.692	0.589	0.527	0.603	0.0338766
A0A0D9QV84	319	K	Serpin family H member 1	SERPINH1	1777900		13757000	15524000	22594000	50484000	3.3687		2.6515	3.01	0.097661	28389000000	28007000000	28231000000	39668000000	34928000000	36931000000	1.3849	1.4574	1.5401	2.432		1.722	2.077	0.209154
A0A0D9QV84	217	K	Serpin family H member 1	SERPINH1	58346000	70006000	79144000	74297000	108590000	107510000	0.98007	0.99473	1.0009	0.992	0.396921	28389000000	28007000000	28231000000	39668000000	34928000000	36931000000	1.3849	1.4574	1.5401	0.708	0.683	0.65	0.68	0.00613045
A0A0D9QV84	332	K	Serpin family H member 1	SERPINH1	8477700	10060000	1279900	87576000	101550000	101750000	22.845	5.5981	50.74	26.394	0.0656606	28389000000	28007000000	28231000000	39668000000	34928000000	36931000000	1.3849	1.4574	1.5401	16.496	3.841	32.946	17.761	0.0815223
A0A0D9QV84	250	K	Serpin family H member 1	SERPINH1			5142500			4906800			0.91013	0.91		28389000000	28007000000	28231000000	39668000000	34928000000	36931000000	1.3849	1.4574	1.5401			0.591	0.591
A0A0D9QV93	75	K	Ribosomal protein S3	RPS3	87229000	88240000	89785000	78567000	76134000	81025000	0.64363	0.66716	0.65215	0.654	0.000915331	54602000000	60536000000	62426000000	38322000000	41316000000	43796000000	0.76574	0.80188	0.80565	0.841	0.832	0.809	0.827	0.00552774
A0A0D9QV93	141	K	Ribosomal protein S3	RPS3			10696000			1321200			0.071077	0.071		54602000000	60536000000	62426000000	38322000000	41316000000	43796000000	0.76574	0.80188	0.80565			0.088	0.088
A0A0D9QV93	10	K	Ribosomal protein S3	RPS3	49535000	48942000	47445000	35473000	38650000	40852000	0.65646	0.59612	0.6547	0.636	0.00723693	54602000000	60536000000	62426000000	38322000000	41316000000	43796000000	0.76574	0.80188	0.80565	0.857	0.743	0.813	0.804	0.0500572
A0A0D9QV93	187	K	Ribosomal protein S3	RPS3	35863000	38760000	33450000	28884000	33205000	24901000	0.71553	0.52326	0.61952	0.619	0.0480152	54602000000	60536000000	62426000000	38322000000	41316000000	43796000000	0.76574	0.80188	0.80565	0.934	0.653	0.769	0.785	0.184596
A0A0D9QV93	62	K	Ribosomal protein S3	RPS3	41349000		36376000	28913000		29704000	0.60245		0.65703	0.63	0.0837622	54602000000	60536000000	62426000000	38322000000	41316000000	43796000000	0.76574	0.80188	0.80565	0.787		0.816	0.802	0.0732387
A0A0D9QV96	214	K	pre-rRNA processing protein FTSJ3	FTSJ3				14261000								1446500000	1838700000	2248300000	1646700000	2079600000	2585400000	1.2036	1.3271	1.2345
A0A0D9QV96	381	K	pre-rRNA processing protein FTSJ3	FTSJ3												1446500000	1838700000	2248300000	1646700000	2079600000	2585400000	1.2036	1.3271	1.2345
A0A0D9QV98	143	K	H/ACA ribonucleoprotein complex subunit	GAR1	6970100	6450600		6489500	7212500		0.77793	0.71838		0.748	0.121716	1986200000	1714300000	2126200000	1800500000	2046500000	2217700000	1.0439	1.0987	1.1394	0.745	0.654		0.7	0.15969
A0A0D9QV99	130	K	"""Proteasome 26S subunit, ATPase 5"""	PSMC5	3396600	7096100	3251800	4704800	4538000	3106900	1.5114	0.57087	0.64474	0.909	0.65423	9277400000	10157000000	8603600000	7614600000	8703500000	6383000000	0.8171	0.79513	0.75832	1.85	0.718	0.85	1.139	0.92011
A0A0D9QV99	88	K	"""Proteasome 26S subunit, ATPase 5"""	PSMC5						7957500						9277400000	10157000000	8603600000	7614600000	8703500000	6383000000	0.8171	0.79513	0.75832
A0A0D9QV99	162	K	"""Proteasome 26S subunit, ATPase 5"""	PSMC5		6315700	2728000		3538600	2948000		0.61447	1.379	0.997	0.908397	9277400000	10157000000	8603600000	7614600000	8703500000	6383000000	0.8171	0.79513	0.75832		0.773	1.818	1.296	0.82541
A0A0D9QV99	330	K	"""Proteasome 26S subunit, ATPase 5"""	PSMC5	19790000	10478000	13760000	20895000	15876000	19565000	0.7732	0.8886	1.0379	0.9	0.392275	9277400000	10157000000	8603600000	7614600000	8703500000	6383000000	0.8171	0.79513	0.75832	0.946	1.118	1.369	1.144	0.445353
A0A0D9QV99	94	K	"""Proteasome 26S subunit, ATPase 5"""	PSMC5	29130000	33167000	35344000	53438000	50871000	44436000	1.4263	1.5738	1.0662	1.355	0.17925	9277400000	10157000000	8603600000	7614600000	8703500000	6383000000	0.8171	0.79513	0.75832	1.746	1.979	1.406	1.71	0.0498728
A0A0D9QV99	222	K	"""Proteasome 26S subunit, ATPase 5"""	PSMC5	8792100		7019100	8651100		7253100	0.78449		1.0428	0.914	0.705405	9277400000	10157000000	8603600000	7614600000	8703500000	6383000000	0.8171	0.79513	0.75832	0.96		1.375	1.168	0.681633
A0A0D9QVB3	191	K	Mitochondrial calcium uniporter dominant negative beta subunit	MCUB	10727000	10545000		23136000	23012000	7492900	0.92681	1.0209		0.974	0.755257		50475000	76567000		45023000	83220000		1.8594	1.1718		0.549		0.549
A0A0D9QVC3	418	K	Heterogeneous nuclear ribonucleoprotein L	HNRNPL	18166000	8628100	10628000	23080000	10244000	13582000	1.0564	1.1043	1.0786	1.08	0.0394976	48613000000	49744000000	54958000000	50170000000	50827000000	55115000000	1.0673	1.097	0.93536	0.99	1.007	1.153	1.05	0.514103
A0A0D9QVC9	197	K	Protein phosphatase 1 regulatory subunit 12A	PPP1R12A												606130000	551280000	572470000	244890000	288910000	424620000	0.53913	0.59371	0.68452
A0A0D9QVD5	296	K	Pro-apoptotic WT1 regulator	PAWR	14533000		12061000	18673000		16178000	1.2218		1.1843	1.203	0.0756035	47367000	55702000	114440000	113590000	94848000	47814000	1.796	1.5606	0.45754	0.68		2.588	1.634	0.815017
A0A0D9QVD7	197	K	Signal peptidase complex subunit 2	SPCS2	79196000	85512000	68569000	182950000	194430000	165330000	4.181	1.6689	4.1976	3.349	0.0956822	3919700000	3390300000	5050300000	4513100000	4438400000	5763800000	1.2882	1.3696	1.2727	3.246	1.219	3.298	2.588	0.167617
A0A0D9QVD7	38	K	Signal peptidase complex subunit 2	SPCS2				10231000								3919700000	3390300000	5050300000	4513100000	4438400000	5763800000	1.2882	1.3696	1.2727
A0A0D9QVD7	201	K	Signal peptidase complex subunit 2	SPCS2				21070000	11793000							3919700000	3390300000	5050300000	4513100000	4438400000	5763800000	1.2882	1.3696	1.2727
A0A0D9QVD7	175	K	Signal peptidase complex subunit 2	SPCS2	4896000	25040000		13915000	55295000		3.2977	2.0619		2.68	0.212323	3919700000	3390300000	5050300000	4513100000	4438400000	5763800000	1.2882	1.3696	1.2727	2.56	1.505		2.033	0.32352
A0A0D9QVD7	65	K	Signal peptidase complex subunit 2	SPCS2			20109000			30720000			1.2422	1.242		3919700000	3390300000	5050300000	4513100000	4438400000	5763800000	1.2882	1.3696	1.2727			0.976	0.976
A0A0D9QVE6	206	K	Hydroxyacyl-CoA dehydrogenase	HADH	100420000	90748000	120110000	58240000	69865000	91852000	0.41146	0.55283	0.50283	0.489	0.0210787	11731000000	12876000000	11233000000	12500000000	13954000000	12184000000	1.1182	1.167	1.1051	0.368	0.474	0.455	0.432	0.0126966
A0A0D9QVE6	185	K	Hydroxyacyl-CoA dehydrogenase	HADH		3133700	4602900	4852700	4777400	7301500		1.3293		1.329		11731000000	12876000000	11233000000	12500000000	13954000000	12184000000	1.1182	1.167	1.1051		1.139		1.139
A0A0D9QVE6	202	K	Hydroxyacyl-CoA dehydrogenase	HADH	6215600	8656500		6601600	8342500		0.85358	0.75591		0.805	0.237957	11731000000	12876000000	11233000000	12500000000	13954000000	12184000000	1.1182	1.167	1.1051	0.763	0.648		0.706	0.201777
A0A0D9QVF5	366	K	Aminoacyl tRNA synthetase complex interacting multifunctional protein 1	AIMP1	14481000	19199000	16873000	13217000	16413000	13087000	0.62097	0.56631	0.79697	0.661	0.0770053	6364300000	6108700000	7388500000	2876900000	2863700000	3690300000	0.70278	0.67523	0.71693	0.884	0.839	1.112	0.945	0.606059
A0A0D9QVF5	266	K	Aminoacyl tRNA synthetase complex interacting multifunctional protein 1	AIMP1	8150500	7147900	10298000	7596000	5619400	7569100	0.76811	0.75707	0.60162	0.709	0.0688235	6364300000	6108700000	7388500000	2876900000	2863700000	3690300000	0.70278	0.67523	0.71693	1.093	1.121	0.839	1.018	0.942765
A0A0D9QVI6	197	K	DEAD-box helicase 5	DDX5	99028000	96618000	91818000	74496000	64012000	55805000	0.86825	1.3162	0.40897	0.864	0.606561	21546000000	46452000000	49478000000	19368000000	44043000000	46008000000	0.85242	0.94671	0.92377	1.019	1.39	0.443	0.951	0.745895
A0A0D9QVI6	56	K	DEAD-box helicase 5	DDX5	79919000	81226000	104610000	77833000	85476000	110060000	0.80548	0.78181	0.80837	0.799	0.00330435	21546000000	46452000000	49478000000	19368000000	44043000000	46008000000	0.85242	0.94671	0.92377	0.945	0.826	0.875	0.882	0.116916
A0A0D9QVI6	351	K	DEAD-box helicase 5	DDX5	2644900	79834000	99849000	2148300	79187000	97141000	0.74981	0.7082	0.73343	0.73	0.0041681	21546000000	46452000000	49478000000	19368000000	44043000000	46008000000	0.85242	0.94671	0.92377	0.88	0.748	0.794	0.807	0.0652457
A0A0D9QVI6	236	K	DEAD-box helicase 5	DDX5	37927000	39567000	46227000	22910000	23795000	27954000	0.43869	0.44218	0.46325	0.448	0.000670708	21546000000	46452000000	49478000000	19368000000	44043000000	46008000000	0.85242	0.94671	0.92377	0.515	0.467	0.501	0.494	0.00254776
A0A0D9QVI6	388	K	DEAD-box helicase 5	DDX5	38263000	31832000	29645000	37069000	30059000	31705000	0.77446	0.6872	0.73211	0.731	0.0176391	21546000000	46452000000	49478000000	19368000000	44043000000	46008000000	0.85242	0.94671	0.92377	0.909	0.726	0.793	0.809	0.114495
A0A0D9QVJ0	535	K	Actinin alpha 4	ACTN4	13079000	15372000		12741000	7417000		0.86043	0.51906		0.69	0.461829	92103000000	109990000000	111770000000	73222000000	85434000000	89984000000	0.82311	0.8354	0.83687	1.045	0.621		0.833	0.661843
A0A0D9QVJ0	779	K	Actinin alpha 4	ACTN4	19624000	102060000	84203000	19112000	96265000	86182000	1.1288	0.7443	0.84457	0.906	0.527871	92103000000	109990000000	111770000000	73222000000	85434000000	89984000000	0.82311	0.8354	0.83687	1.371	0.891	1.009	1.09	0.700224
A0A0D9QVJ0	283	K	Actinin alpha 4	ACTN4			7156900			1143600			0.38717	0.387		92103000000	109990000000	111770000000	73222000000	85434000000	89984000000	0.82311	0.8354	0.83687			0.463	0.463
A0A0D9QVJ0	859	K	Actinin alpha 4	ACTN4	6607700	2850800	11695000	8095500	8222100	9618700	0.70258	1.4011	0.70835	0.937	0.709703	92103000000	109990000000	111770000000	73222000000	85434000000	89984000000	0.82311	0.8354	0.83687	0.854	1.677	0.846	1.126	0.839055
A0A0D9QVJ0	455	K	Actinin alpha 4	ACTN4	171090000	79884000	190900000	167150000	83288000	194250000	0.74245	0.80923	0.7618	0.771	0.0140968	92103000000	109990000000	111770000000	73222000000	85434000000	89984000000	0.82311	0.8354	0.83687	0.902	0.969	0.91	0.927	0.109866
A0A0D9QVJ0	632	K	Actinin alpha 4	ACTN4												92103000000	109990000000	111770000000	73222000000	85434000000	89984000000	0.82311	0.8354	0.83687
A0A0D9QVJ0	417	K	Actinin alpha 4	ACTN4	449190000	580100000	524880000	421440000	569860000	597500000	0.79666	2.1969	0.69287	1.229	0.898484	92103000000	109990000000	111770000000	73222000000	85434000000	89984000000	0.82311	0.8354	0.83687	0.968	2.63	0.828	1.475	0.631481
A0A0D9QVJ9	161	K	nucleosome assembly protein 1-like 1 isoform X3 [Chlorocebus sabaeus]		12565000	6382900		19887000	13713000		1.49	1.6513		1.571	0.101905	30524000000	18926000000	18808000000	18058000000	10641000000	10959000000	0.58864	0.59878	0.6647	2.531	2.758		2.645	0.0397448
A0A0D9QVJ9	116	K	nucleosome assembly protein 1-like 1 isoform X3 [Chlorocebus sabaeus]		55924000	53580000	53927000	44337000	45382000	39342000	0.53943	0.61426	0.5755	0.576	0.00684285	30524000000	18926000000	18808000000	18058000000	10641000000	10959000000	0.58864	0.59878	0.6647	0.916	1.026	0.866	0.936	0.377773
A0A0D9QVJ9	194	K	nucleosome assembly protein 1-like 1 isoform X3 [Chlorocebus sabaeus]		233560000	234360000	157340000	152450000	189970000	191580000	0.60029	0.49456	0.72048	0.605	0.0609191	30524000000	18926000000	18808000000	18058000000	10641000000	10959000000	0.58864	0.59878	0.6647	1.02	0.826	1.084	0.977	0.792665
A0A0D9QVJ9	82	K	nucleosome assembly protein 1-like 1 isoform X3 [Chlorocebus sabaeus]		39262000			16672000			0.33142			0.331		30524000000	18926000000	18808000000	18058000000	10641000000	10959000000	0.58864	0.59878	0.6647	0.563			0.563
A0A0D9QVK3	57	K	KRR1 small subunit processome component	KRR1	128450000	109150000	115680000	139410000	130810000	126600000	0.78818	0.87893	0.84687	0.838	0.0452907	1443900000	1361100000	1623700000	1009800000	1090300000	1639500000	1.006	0.99782	1.1878	0.783	0.881	0.713	0.792	0.0874743
A0A0D9QVK3	247	K	KRR1 small subunit processome component	KRR1		1906400			3273700			1.7833		1.783		1443900000	1361100000	1623700000	1009800000	1090300000	1639500000	1.006	0.99782	1.1878		1.787		1.787
A0A0D9QVL0	61	K	G protein subunit alpha 13	GNA13						6117000						2271300000	4233000000	3456100000	2610700000	4133200000	3927600000	1.0905	1.1636	1.1734
A0A0D9QVL4	74	K	CDGSH iron sulfur domain 2	CISD2		2297300			3403700			1.1078		1.108		1820600000	2316700000	2606100000	1756700000	2255000000	2392400000	1.0546	1.2223	1.2503		0.906		0.906
A0A0D9QVP1	218	K	"""Proteasome 26S subunit, non-ATPase 8"""	PSMD8	3326800			3956600			1.1346			1.135		3261500000	4053100000	5034300000	2397700000	2677500000	3607600000	0.72862	0.73818	0.77066	1.557			1.557
A0A0D9QVQ1	155	K	"""RAB21, member RAS oncogene family"""	RAB21	26798000	26535000	30282000	36330000	37016000	41091000	0.97893	1.1512	0.94658	1.026	0.798422	4330400000	5236100000	5931400000	4178300000	4722300000	5268800000	1.0379	1.0623	1.1187	0.943	1.084	0.846	0.958	0.636923
A0A0D9QVQ1	57	K	"""RAB21, member RAS oncogene family"""	RAB21												4330400000	5236100000	5931400000	4178300000	4722300000	5268800000	1.0379	1.0623	1.1187
A0A0D9QVQ1	45	K	"""RAB21, member RAS oncogene family"""	RAB21	14978000	19510000	17831000	20439000	21928000	23444000	1.132	0.81105	1.0465	0.997	0.923751	4330400000	5236100000	5931400000	4178300000	4722300000	5268800000	1.0379	1.0623	1.1187	1.091	0.763	0.935	0.93	0.577785
A0A0D9QVQ1	41	K	"""RAB21, member RAS oncogene family"""	RAB21	10810000			1382100			0.10735			0.107		4330400000	5236100000	5931400000	4178300000	4722300000	5268800000	1.0379	1.0623	1.1187	0.103			0.103
A0A0D9QVQ5	43	K	DnaJ heat shock protein family (Hsp40) member B14	DNAJB14	27642000	22102000	28320000	29683000	34897000	37151000	0.88756	1.0009	1.1461	1.012	0.953177			98254000			105910000			1.2623			0.908	0.908
A0A0D9QVS7	523	K	Protein kinase C	PRKCA	36095000	23091000	25735000	43391000	29269000	31720000	0.67774	0.82294	0.84273	0.781	0.0967081	2686700000	2518200000	2925400000	1527400000	1577900000	1817200000	0.65149	0.6946	0.63888	1.04	1.185	1.319	1.181	0.194208
A0A0D9QVT7	364	K	S-(hydroxymethyl)glutathione dehydrogenase	ADH5	27043000	24446000	30192000	23609000	25695000	30116000	0.80195	0.8161	0.77813	0.799	0.00569124	2606300000	2806300000	2715200000	1676800000	1929100000	1613700000	0.76711	0.80663	0.58007	1.045	1.012	1.341	1.133	0.39707
A0A0D9QVU1	206	K	Eukaryotic translation initiation factor 4E	EIF4E	19854000	14595000	23206000	6809300	5862100	13848000	0.26438	0.38197	0.45615	0.368	0.0348581	1847900000	1201800000	2426500000	915370000	823010000	1423400000	0.39702	0.71107	0.48897	0.666	0.537	0.933	0.712	0.204238
A0A0D9QVV8	593	K	"""ClpB homolog, mitochondrial AAA ATPase chaperonin"""	CLPB		16421000			23484000			0.99654		0.997		2140300000	2374700000	2062800000	1894600000	2175200000	1839000000	0.99249	0.75939	0.85942		1.312		1.312
A0A0D9QVV8	411	K	"""ClpB homolog, mitochondrial AAA ATPase chaperonin"""	CLPB	6977400	8530500	10531000	7909300	8464700	9633100	1.1728	0.9178	0.8934	0.995	0.913394	2140300000	2374700000	2062800000	1894600000	2175200000	1839000000	0.99249	0.75939	0.85942	1.182	1.209	1.04	1.144	0.148129
A0A0D9QVW6	34	K	Cytochrome b5 type B	CYB5B	29835000			49548000			1.3608			1.361		2385200000	2143500000	2674100000	2555800000	2275700000	2806900000	1.1958	1.3128	1.2222	1.138			1.138
A0A0D9QVX2	59	K	NAD(P)H quinone dehydrogenase 1	NQO1	5695300			7893800			1.0848			1.085		10466000000	10950000000	11626000000	6446800000	6338500000	7048200000	0.58514	0.67064	0.55106	1.854			1.854
A0A0D9QVX2	209	K	NAD(P)H quinone dehydrogenase 1	NQO1		15927000	16248000		13181000	9243200		0.66914	0.53026	0.6	0.195721	10466000000	10950000000	11626000000	6446800000	6338500000	7048200000	0.58514	0.67064	0.55106		0.998	0.962	0.98	0.576639
A0A0D9QVX2	31	K	NAD(P)H quinone dehydrogenase 1	NQO1	32810000	36473000	36628000	27899000	49010000	34578000	0.62713	0.86777	0.71879	0.738	0.113229	10466000000	10950000000	11626000000	6446800000	6338500000	7048200000	0.58514	0.67064	0.55106	1.072	1.294	1.304	1.223	0.128089
A0A0D9QVY1	212	K	"""Proteasome 26S subunit, non-ATPase 12"""	PSMD12	2466300			926090			1.2629			1.263		6742600000	7051900000	6725600000	4100600000	3918700000	4524600000	0.73634	0.76797	0.74988	1.715			1.715
A0A0D9QVY1	221	K	"""Proteasome 26S subunit, non-ATPase 12"""	PSMD12		12664000	8416100		1212300	7345200		0.17405	0.20728	0.191	0.0472657	6742600000	7051900000	6725600000	4100600000	3918700000	4524600000	0.73634	0.76797	0.74988		0.227	0.276	0.252	0.063313
A0A0D9QVY5	103	K	"""Proteasome 26S subunit, non-ATPase 7"""	PSMD7	13698000		18872000	1375600		11512000	0.086487		0.52619	0.306	0.439688	5055700000	4876900000	3482400000	3046900000	2761500000	2021100000	0.61525	0.62211	0.65994	0.141		0.797	0.469	0.536171
A0A0D9QVY5	180	K	"""Proteasome 26S subunit, non-ATPase 7"""	PSMD7	8826800	14824000	20714000	16470000	9006700	20763000	1.0592	0.085625	0.74285	0.629	0.448879	5055700000	4876900000	3482400000	3046900000	2761500000	2021100000	0.61525	0.62211	0.65994	1.722	0.138	1.126	0.995	0.690757
A0A0D9QVY5	204	K	"""Proteasome 26S subunit, non-ATPase 7"""	PSMD7	20078000	20892000	19996000	18807000	18265000	16811000	0.79928	0.7259	0.70221	0.742	0.0243285	5055700000	4876900000	3482400000	3046900000	2761500000	2021100000	0.61525	0.62211	0.65994	1.299	1.167	1.064	1.177	0.152656
A0A0D9QVY5	214	K	"""Proteasome 26S subunit, non-ATPase 7"""	PSMD7	16715000	18964000	16388000	15817000	14358000	16922000	0.70092	0.70512	0.709	0.705	0.000134453	5055700000	4876900000	3482400000	3046900000	2761500000	2021100000	0.61525	0.62211	0.65994	1.139	1.133	1.074	1.115	0.0418526
A0A0D9QVY5	113	K	"""Proteasome 26S subunit, non-ATPase 7"""	PSMD7	30268000	23202000	33467000	18641000	12753000	22226000	0.56138	0.48441	0.59273	0.546	0.0144119	5055700000	4876900000	3482400000	3046900000	2761500000	2021100000	0.61525	0.62211	0.65994	0.912	0.779	0.898	0.863	0.134953
A0A0D9QW17	1121	K	Nuclear mitotic apparatus protein 1	NUMA1	32885000			44132000			1.0012			1.001		23526000000	25413000000	27165000000	21500000000	23051000000	25090000000	0.92967	0.951	0.93368	1.077			1.077
A0A0D9QW17	1624	K	Nuclear mitotic apparatus protein 1	NUMA1		36029000			47687000			1.0539		1.054		23526000000	25413000000	27165000000	21500000000	23051000000	25090000000	0.92967	0.951	0.93368		1.108		1.108
A0A0D9QW17	1699	K	Nuclear mitotic apparatus protein 1	NUMA1		9753400			7687800			0.55297		0.553		23526000000	25413000000	27165000000	21500000000	23051000000	25090000000	0.92967	0.951	0.93368		0.581		0.581
A0A0D9QW25	50	K	Chaperonin containing TCP1 subunit 2	CCT2	15288000		1798400	11077000		15703000	0.63966		4.5701	2.605	0.76562	74655000000	80857000000	99907000000	56204000000	60524000000	73545000000	0.74912	0.79839	0.76243	0.854		5.994	3.424	0.659451
A0A0D9QW25	203	K	Chaperonin containing TCP1 subunit 2	CCT2	126750000	100700000	150900000	1458300	1375100	1735700	0.017297	0.020249	0.014236	0.017	0.000939081	74655000000	80857000000	99907000000	56204000000	60524000000	73545000000	0.74912	0.79839	0.76243	0.023	0.025	0.019	0.022	0.000681794
A0A0D9QW25	181	K	Chaperonin containing TCP1 subunit 2	CCT2	5652300	8895400	9517600	7712800	8990900	8530700	1.1433		0.97185	1.058	0.726283	74655000000	80857000000	99907000000	56204000000	60524000000	73545000000	0.74912	0.79839	0.76243	1.526		1.275	1.401	0.2322
A0A0D9QW25	248	K	Chaperonin containing TCP1 subunit 2	CCT2	12000000	12172000	10901000	7789100		10305000	0.60625		0.63865	0.622	0.0493017	74655000000	80857000000	99907000000	56204000000	60524000000	73545000000	0.74912	0.79839	0.76243	0.809		0.838	0.824	0.0811347
A0A0D9QW25	441	K	Chaperonin containing TCP1 subunit 2	CCT2	6052900		8029700	7490600		6366800	0.93027		0.75076	0.841	0.446517	74655000000	80857000000	99907000000	56204000000	60524000000	73545000000	0.74912	0.79839	0.76243	1.242		0.985	1.114	0.649023
A0A0D9QW25	119	K	Chaperonin containing TCP1 subunit 2	CCT2	124570000	54681000	110820000	149330000	80398000	141080000	0.77871	1.0498	0.74875	0.859	0.337163	74655000000	80857000000	99907000000	56204000000	60524000000	73545000000	0.74912	0.79839	0.76243	1.039	1.315	0.982	1.112	0.465414
A0A0D9QW25	191	K	Chaperonin containing TCP1 subunit 2	CCT2	81010000	87391000	97536000	81118000	88467000	89403000	0.65117	0.64377	0.65141	0.649	0.000120145	74655000000	80857000000	99907000000	56204000000	60524000000	73545000000	0.74912	0.79839	0.76243	0.869	0.806	0.854	0.843	0.0254435
A0A0D9QW25	154	K	Chaperonin containing TCP1 subunit 2	CCT2	252150000	200450000	210080000	259810000	201300000	228760000	0.7877	0.7996	0.78694	0.791	0.000730666	74655000000	80857000000	99907000000	56204000000	60524000000	73545000000	0.74912	0.79839	0.76243	1.052	1.002	1.032	1.029	0.247068
A0A0D9QW25	46	K	Chaperonin containing TCP1 subunit 2	CCT2		17946000	15779000		24796000	16309000		0.90943	0.88065	0.895	0.128617	74655000000	80857000000	99907000000	56204000000	60524000000	73545000000	0.74912	0.79839	0.76243		1.139	1.155	1.147	0.0457155
A0A0D9QW25	284	K	Chaperonin containing TCP1 subunit 2	CCT2	39748000		42986000	18164000		17912000	0.33233		0.34294	0.338	0.0130261	74655000000	80857000000	99907000000	56204000000	60524000000	73545000000	0.74912	0.79839	0.76243	0.444		0.45	0.447	0.0075038
A0A0D9QW36	131	K	YEATS domain containing 4	YEATS4	79496000	72551000	103410000	70189000	69230000	97994000	0.64447	0.73084	0.74956	0.708	0.026114	54289000			29414000
A0A0D9QW57	134	K	Protein kinase cAMP-dependent type I regulatory subunit alpha	PRKAR1A	10190000		12518000	8323700		7613400	0.66022		0.71423	0.687	0.0934959	4105300000	4247700000	3723200000	2607500000	2543100000	2427200000	0.5912	0.69491	0.68086	1.117		1.049	1.083	0.325215
A0A0D9QW62	183	K	Ras homolog family member G	RHOG	10753000	11433000	12412000	6440500	8328900	4853400	0.43871	0.57372	0.46636	0.493	0.0188423	1710500000	2285300000	2218200000	1631400000	1881200000	1845900000	0.74595	0.87861	0.74564	0.588	0.653	0.625	0.622	0.0060705
A0A0D9QW63	242	K	Calpain small subunit 1	CAPNS1	50288000			46233000			0.78685			0.787		1955700000	923630000	2855200000	1203600000	494140000	1875900000	0.73416	0.72995	0.81398	1.072			1.072
A0A0D9QW69	496	K	Ribonucleoside-diphosphate reductase	RRM1		26237000			10274000			0.37984		0.38		1996500000	2150000000	2424200000	755780000	809640000	951960000	0.44778	0.42213	0.49939		0.9		0.9
A0A0D9QW83	362	K	AP-1 complex subunit gamma	AP1G1	443040			4540400			5.6532			5.653		1648700000	1089300000	1655800000	1384600000	903690000	1202800000	0.99377	0.87185	0.88389	5.689			5.689
A0A0D9QW83	571	K	AP-1 complex subunit gamma	AP1G1	10876000	13895000		6586700	4903700		0.53304	0.42527		0.479	0.134956	1648700000	1089300000	1655800000	1384600000	903690000	1202800000	0.99377	0.87185	0.88389	0.536	0.488		0.512	0.0627806
A0A0D9QWF6	426	K	Integrin linked kinase	ILK	13185000	14261000	20657000	8231500	6783400	10720000	0.46692	0.38216	0.50327	0.451	0.0153315	1447700000	1883900000	1293000000	1039300000	1399300000	1053700000	0.87442	0.82302	0.95823	0.534	0.464	0.525	0.508	0.00630206
A0A0D9QWF7	55	K	Cullin associated and neddylation dissociated 1	CAND1		4343700			3270300			1.0751		1.075		10013000000	10334000000	11110000000	6064300000	6339300000	6564700000	0.63142	0.64066	0.65831		1.678		1.678
A0A0D9QWF9	583	K	ATP binding cassette subfamily A member 6	ABCA6	101740000	77398000	91871000	153550000	129930000	138130000	1.1072	1.2602	1.4711	1.28	0.140068
A0A0D9QWH4	109	K	Splicing factor 3b subunit 3	SF3B3	17353000			20123000			0.87988			0.88		16826000000	19002000000	21642000000	17770000000	20325000000	21578000000	1.0326	1.0071	0.99118	0.852			0.852
A0A0D9QWH4	101	K	Splicing factor 3b subunit 3	SF3B3	14558000	12721000	12525000	19827000	14103000	14795000	1.1639	0.79578	0.65057	0.87	0.503719	16826000000	19002000000	21642000000	17770000000	20325000000	21578000000	1.0326	1.0071	0.99118	1.127	0.79	0.656	0.858	0.453881
A0A0D9QWI0	225	K	Glycerol-3-phosphate acyltransferase 3	GPAT3	44440000	35702000		143100000	128480000		2.3257	2.7592		2.542	0.0823165	562600000	447930000	502040000	744000000	741420000	595860000	1.1537	1.3628	1.0387	2.016	2.025		2.021	0.00285089
A0A0D9QWI0	219	K	Glycerol-3-phosphate acyltransferase 3	GPAT3	44440000	35702000		143100000	128480000		2.3257	2.7592		2.542	0.0823165	562600000	447930000	502040000	744000000	741420000	595860000	1.1537	1.3628	1.0387	2.016	2.025		2.021	0.00285089
A0A0D9QWP1	3239	K	Marker of proliferation Ki-67	MKI67	3802300			5748800			1.2181			1.218		1111900000	832030000	1305600000	886530000	859500000	1014700000	1.1088	1.096	1.0843	1.099			1.099
A0A0D9QWP1	3230	K	Marker of proliferation Ki-67	MKI67	3802300			5748800			1.2181			1.218		1111900000	832030000	1305600000	886530000	859500000	1014700000	1.1088	1.096	1.0843	1.099			1.099
A0A0D9QWP1	3238	K	Marker of proliferation Ki-67	MKI67	3802300			5748800			1.2181			1.218		1111900000	832030000	1305600000	886530000	859500000	1014700000	1.1088	1.096	1.0843	1.099			1.099
A0A0D9QWP5	627	K	Exportin for tRNA	XPOT			7605100			7615500			0.39494	0.395		1265100000	939200000	1499100000	615990000	522720000	894060000	0.60495	0.5521	0.59177			0.667	0.667
A0A0D9QWQ0	120	K	"""SEC31 homolog A, COPII coat complex component"""	SEC31A			24622000			17950000			0.60017	0.6		5687800000	5624900000	5774700000	2977900000	3120100000	3255600000	0.62365	0.5719	0.62006			0.968	0.968
A0A0D9QWR3	161	K	Heterogeneous nuclear ribonucleoprotein D like	HNRNPDL	14770000	9414700	4963000	11598000	6466700	14875000	0.79964	0.38454	2.4545	1.213	0.900041	14980000000	15978000000	14433000000	16957000000	15823000000	14237000000	1.1401	1.0421	0.98222	0.701	0.369	2.499	1.19	0.852247
A0A0D9QWR3	180	K	Heterogeneous nuclear ribonucleoprotein D like	HNRNPDL	15933000	21149000	18441000	14703000	17651000	17447000	0.72349	0.77864	0.69781	0.733	0.0157225	14980000000	15978000000	14433000000	16957000000	15823000000	14237000000	1.1401	1.0421	0.98222	0.635	0.747	0.71	0.697	0.0252457
A0A0D9QWR3	209	K	Heterogeneous nuclear ribonucleoprotein D like	HNRNPDL	61650000	60162000	61595000	100760000	91555000	91828000	1.2127	0.97441	1.1738	1.12	0.321355	14980000000	15978000000	14433000000	16957000000	15823000000	14237000000	1.1401	1.0421	0.98222	1.064	0.935	1.195	1.065	0.57481
A0A0D9QWR3	204	K	Heterogeneous nuclear ribonucleoprotein D like	HNRNPDL	13236000	14493000	12306000	10122000	10842000	12879000	0.54911	0.59286	0.54723	0.563	0.00308602	14980000000	15978000000	14433000000	16957000000	15823000000	14237000000	1.1401	1.0421	0.98222	0.482	0.569	0.557	0.536	0.0102308
A0A0D9QWR3	288	K	Heterogeneous nuclear ribonucleoprotein D like	HNRNPDL	13568000	12840000	17853000	10467000	10539000	5304700	0.73265	0.70938	0.26477	0.569	0.247459	14980000000	15978000000	14433000000	16957000000	15823000000	14237000000	1.1401	1.0421	0.98222	0.643	0.681	0.27	0.531	0.191665
A0A0D9QWR4	237	K	Heterogeneous nuclear ribonucleoprotein D	HNRNPD			65059000			71472000			0.79798	0.798		30410000000	32480000000	36184000000	28549000000	29425000000	34311000000	0.82136	0.79223	0.97886			0.815	0.815
A0A0D9QWR4	231	K	Heterogeneous nuclear ribonucleoprotein D	HNRNPD	33991000	35466000	34479000	26160000	18592000	22559000	1.0464	0.54548	0.56281	0.718	0.282451	30410000000	32480000000	36184000000	28549000000	29425000000	34311000000	0.82136	0.79223	0.97886	1.274	0.689	0.575	0.846	0.520423
A0A0D9QWR4	119	K	Heterogeneous nuclear ribonucleoprotein D	HNRNPD	5451200	12246000	29116000	3440300	7620400	15860000	0.58921	0.3908	0.57237	0.517	0.0530013	30410000000	32480000000	36184000000	28549000000	29425000000	34311000000	0.82136	0.79223	0.97886	0.717	0.493	0.585	0.598	0.058195
A0A0D9QWR4	197	K	Heterogeneous nuclear ribonucleoprotein D	HNRNPD	74787000	60395000	87405000	100860000	69429000	100430000	0.87968	0.9168	0.84874	0.882	0.043633	30410000000	32480000000	36184000000	28549000000	29425000000	34311000000	0.82136	0.79223	0.97886	1.071	1.157	0.867	1.032	0.841994
A0A0D9QWR4	251	K	Heterogeneous nuclear ribonucleoprotein D	HNRNPD	59276000	55261000		33093000	28079000		0.17607	0.16773		0.172	0.012402	30410000000	32480000000	36184000000	28549000000	29425000000	34311000000	0.82136	0.79223	0.97886	0.214	0.212		0.213	0.00273321
A0A0D9QWR4	114	K	Heterogeneous nuclear ribonucleoprotein D	HNRNPD		13983000	18889000		23194000	25062000		1.137	1.0604	1.099	0.308949	30410000000	32480000000	36184000000	28549000000	29425000000	34311000000	0.82136	0.79223	0.97886		1.435	1.083	1.259	0.467474
A0A0D9QWR4	218	K	Heterogeneous nuclear ribonucleoprotein D	HNRNPD	13338000			14670000	10706000	7758200	1.3471			1.347		30410000000	32480000000	36184000000	28549000000	29425000000	34311000000	0.82136	0.79223	0.97886	1.64			1.64
A0A0D9QWR4	153	K	Heterogeneous nuclear ribonucleoprotein D	HNRNPD	9011600	9660100		9053500	11428000		0.89205	0.94498		0.919	0.28345	30410000000	32480000000	36184000000	28549000000	29425000000	34311000000	0.82136	0.79223	0.97886	1.086	1.193		1.14	0.301833
A0A0D9QWR4	110	K	Heterogeneous nuclear ribonucleoprotein D	HNRNPD	23884000	14788000	25154000	12357000	18437000	23827000	0.40033	1.0013	0.8159	0.739	0.387827	30410000000	32480000000	36184000000	28549000000	29425000000	34311000000	0.82136	0.79223	0.97886	0.487	1.264	0.834	0.862	0.578533
A0A0D9QWT3	1013	K	Importin 7	IPO7			17375000			34123000			1.1296	1.13		5126500000	5747000000	6624400000	3161900000	3231900000	3758100000	0.61307	0.6207	0.62659			1.803	1.803
A0A0D9QWX7	102	K	Ornithine aminotransferase	OAT	7898500	19000000	21332000	12917000	14550000	22346000	0.78214	0.65488	0.65617	0.698	0.0371713	8938000000	5690400000	7567600000	5439600000	5451200000	5504900000	1.0015	1.122	0.95468	0.781	0.584	0.687	0.684	0.0641609
A0A0D9QWX7	107	K	Ornithine aminotransferase	OAT	4910500	5360800	4040300	5592700	7252700	5264600	1.0669	1.1006	1.219	1.129	0.136183	8938000000	5690400000	7567600000	5439600000	5451200000	5504900000	1.0015	1.122	0.95468	1.065	0.981	1.277	1.108	0.419878
A0A0D9QWZ1	222	K	"""BUB3, mitotic checkpoint protein"""	BUB3		15775000			10614000			0.49235		0.492		4409400000	2711600000	4168100000	2721300000	1777500000	2992800000	0.69817	0.69796	0.69359		0.705		0.705
A0A0D9QX19	252	K	Murine retrovirus integration site 1 homolog	MRVI1		5317200			11012000			1.5636		1.564
A0A0D9QX21	66	K	Mitochondrial ribosomal protein L1	MRPL1	628690		707720	11687000		13592000	10.834		9.1342	9.984	0.0334102	2458000000	2839100000	2435300000	3197400000	3059000000	3235600000	1.2848	1.1263	1.3026	8.432		7.012	7.722	0.0406413
A0A0D9QX32	344	K	Eukaryotic translation initiation factor 4 gamma 2	EIF4G2		10379000	1512200		11741000	19542000		0.92133	10.007	5.464	0.629267	2883500000	3418600000	4038100000	2338600000	2439800000	2898600000	0.83606	0.85614	0.78727		1.076	12.711	6.894	0.590718
A0A0D9QX32	165	K	Eukaryotic translation initiation factor 4 gamma 2	EIF4G2	9524100			10388000			1.3655			1.366		2883500000	3418600000	4038100000	2338600000	2439800000	2898600000	0.83606	0.85614	0.78727	1.633			1.633
A0A0D9QX35	170	K	Septin 11	SEPT11		14838000			12033000			0.93773		0.938		2893300000	3222700000	2195100000	1888300000	2162100000	1330400000	0.70488	0.68587	0.68309		1.367		1.367
A0A0D9QX35	366	K	Septin 11	SEPT11												2893300000	3222700000	2195100000	1888300000	2162100000	1330400000	0.70488	0.68587	0.68309
A0A0D9QX35	326	K	Septin 11	SEPT11			6848100			7436500			1.0042	1.004		2893300000	3222700000	2195100000	1888300000	2162100000	1330400000	0.70488	0.68587	0.68309			1.47	1.47
A0A0D9QX45	52	K	"""Elongation factor Ts, mitochondrial"""	TSFM	6005100		7843500	9377500		11082000	1.2994		1.2499	1.275	0.0717969	3804300000	3358700000	4107800000	3610000000	3294900000	3823700000	1.0315	1.0209	0.99901	1.26		1.251	1.256	0.0141804
A0A0D9QX45	192	K	"""Elongation factor Ts, mitochondrial"""	TSFM	4579900		8411600	4318200		5275500	0.78918		0.65885	0.724	0.236896	3804300000	3358700000	4107800000	3610000000	3294900000	3823700000	1.0315	1.0209	0.99901	0.765		0.66	0.713	0.188765
A0A0D9QX89	166	K	Glucose-6-phosphate isomerase	GPI	4462700			229190			0.071584			0.072		28237000000	34673000000	37892000000	13726000000	18404000000	19591000000	0.51488	0.51347	0.51437	0.139			0.139
A0A0D9QX89	283	K	Glucose-6-phosphate isomerase	GPI	75018000		75353000	65377000		57422000	0.55292		0.55971	0.556	0.00936839	28237000000	34673000000	37892000000	13726000000	18404000000	19591000000	0.51488	0.51347	0.51437	1.074		1.088	1.081	0.0745311
A0A0D9QXA1	32	K	"""ATP synthase subunit d, mitochondrial"""				13264000			18194000			1.0845	1.085		16901000000	20479000000	13950000000	17522000000	20068000000	15114000000	1.1509	1.185	1.1379			0.953	0.953
A0A0D9QXA1	95	K	"""ATP synthase subunit d, mitochondrial"""				14744000			20123000			1.113	1.113		16901000000	20479000000	13950000000	17522000000	20068000000	15114000000	1.1509	1.185	1.1379			0.978	0.978
A0A0D9QXA1	58	K	"""ATP synthase subunit d, mitochondrial"""				4431200			1226700			0.35823	0.358		16901000000	20479000000	13950000000	17522000000	20068000000	15114000000	1.1509	1.185	1.1379			0.315	0.315
A0A0D9QXC7	633	K	USO1 vesicle transport factor	USO1		1628200			2221500			1.1677		1.168		5563300000	4915000000		4550900000	3591400000		0.7296	0.65695			1.777		1.777
A0A0D9QXD3	159	K	Aspartate aminotransferase	GOT2	13872000	13270000	78717000	64382000	17433000	62085000	4.5387	1.0482	0.70656	2.098	0.618789	24027000000	25099000000	29491000000	20840000000	22693000000	26996000000	1.0321	0.96145	0.98147	4.398	1.09	0.72	2.069	0.600666
A0A0D9QXD3	363	K	Aspartate aminotransferase	GOT2		4006400	6292400		4514800	6484400		0.8605	0.83464	0.848	0.0825308	24027000000	25099000000	29491000000	20840000000	22693000000	26996000000	1.0321	0.96145	0.98147		0.895	0.85	0.873	0.165982
A0A0D9QXD3	90	K	Aspartate aminotransferase	GOT2	44063000	65118000	52699000	51544000	48640000	50794000	1.1556	0.34132	0.60604	0.701	0.38405	24027000000	25099000000	29491000000	20840000000	22693000000	26996000000	1.0321	0.96145	0.98147	1.12	0.355	0.617	0.697	0.368174
A0A0D9QXD3	309	K	Aspartate aminotransferase	GOT2		11293000	11819000		12912000	14647000		0.95973	1.1201	1.04	0.796551	24027000000	25099000000	29491000000	20840000000	22693000000	26996000000	1.0321	0.96145	0.98147		0.998	1.141	1.07	0.617237
A0A0D9QXD3	94	K	Aspartate aminotransferase	GOT2	50514000	33907000	24122000	29908000	28191000	19928000	0.92959	0.6826	0.6857	0.766	0.157015	24027000000	25099000000	29491000000	20840000000	22693000000	26996000000	1.0321	0.96145	0.98147	0.901	0.71	0.699	0.77	0.116537
A0A0D9QXD3	122	K	Aspartate aminotransferase	GOT2					2083400							24027000000	25099000000	29491000000	20840000000	22693000000	26996000000	1.0321	0.96145	0.98147
A0A0D9QXE4	106	K	RAS related 2	RRAS2	7499100	2651800	6817000	9262700	6330300	9576200	1.082	2.2548	1.076	1.471	0.396936	5383500000	4647600000	6329900000	5923200000	4984100000	6969900000	1.1279	1.0874	1.1725	0.959	2.074	0.918	1.317	0.599005
A0A0D9QXE8	33	K	Small ubiquitin-related modifier		26494000	29007000	30380000	24846000	28343000	29117000	0.6801	0.68785	0.65422	0.674	0.00221087	6414600000	6886600000	7565500000	3316200000	3355500000	4209700000	0.50507	0.49818	0.53086	1.347	1.381	1.232	1.32	0.0227734
A0A0D9QXE8	11	K	Small ubiquitin-related modifier		54103000	72637000	62732000	31908000	39548000	28280000	0.41579	0.36473	0.37803	0.386	0.00251514	6414600000	6886600000	7565500000	3316200000	3355500000	4209700000	0.50507	0.49818	0.53086	0.823	0.732	0.712	0.756	0.035198
A0A0D9QXF2	932	K	Coatomer subunit beta	COPB1			7683700			6625000			0.83554	0.836		9746100000	10402000000	11120000000	6654100000	6642600000	7723800000	0.67159	0.74687	0.68609			1.218	1.218
A0A0D9QXF2	75	K	Coatomer subunit beta	COPB1	31833000	24556000	30870000	18661000	16986000	22660000	0.52309	0.4824	0.47452	0.493	0.00270702	9746100000	10402000000	11120000000	6654100000	6642600000	7723800000	0.67159	0.74687	0.68609	0.779	0.646	0.692	0.706	0.0344039
A0A0D9QXF6	92	K	Nucleoporin 85	NUP85	180940000		220250000	241190000		292070000	0.93113		0.86599	0.899	0.2831	2621600000	2633100000	2323600000	2678500000	2452900000	2335800000	1.0034	0.9748	1.0675	0.928		0.811	0.87	0.376053
A0A0D9QXF7	50	K	Proteasome subunit alpha type		15588000	17055000	15746000	15105000	13117000	15537000	0.77555	0.75375	0.7769	0.769	0.00207736	4326800000	4706300000	4644100000	2883800000	2881200000	2979300000	0.67264	0.69081	0.78802	1.153	1.091	0.986	1.077	0.329105
A0A0D9QXF7	39	K	Proteasome subunit alpha type			10322000	12299000		13006000	12064000		0.80602	0.71756	0.762	0.185698	4326800000	4706300000	4644100000	2883800000	2881200000	2979300000	0.67264	0.69081	0.78802		1.167	0.911	1.039	0.889825
A0A0D9QXF7	41	K	Proteasome subunit alpha type		39793000	40352000	44905000	41252000	42253000	35172000	0.75665	0.76782	6.0323	2.519	0.669651	4326800000	4706300000	4644100000	2883800000	2881200000	2979300000	0.67264	0.69081	0.78802	1.125	1.111	7.655	3.297	0.438968
A0A0D9QXG3	86	K	"""Golgi associated, gamma adaptin ear containing, ARF binding protein 3"""	GGA3	6085800	6310200	5891300	5731400	4197500	4204400	0.72993	0.59925	0.60006	0.643	0.0309089	134430000	98771000	386460000	48973000	60913000	239850000	0.51328	0.53637	0.78073	1.422	1.117	0.769	1.103	0.78952
A0A0D9QXG7	119	K	Mitochondrial ribosomal protein S7	MRPS7	2790400	282840	3549000	8885300	4745100	7220800	2.7721	12.99	1.1047	5.622	0.297953	3324400000	3307600000	4970100000	3636500000	3545600000	5713600000	1.1609	1.184	1.1617	2.388	10.971	0.951	4.77	0.344586
A0A0D9QXH8	20	K	Growth factor receptor bound protein 2	GRB2		5542800	8010700		5948800	6055800		0.67931	0.85728	0.768	0.348068	1391900000	1351600000	1408000000	1399300000	1403800000	1335300000	0.83615	0.7563	0.7035		0.898	1.219	1.059	0.868673
A0A0D9QXI2	99	K	Phosphatidylinositol-5-phosphate 4-kinase type 2 gamma	PIP4K2C	9262700			7445600			0.60052			0.601		109220000	263900000	200250000	96116000	210940000	141970000	0.8403	0.72557	0.65581	0.715			0.715
A0A0D9QXJ1	91	K	Peroxiredoxin 3	PRDX3	61142000	68297000	66806000	93468000	115350000	103160000	1.0822	1.1784	0.90465	1.055	0.66704	16529000000	20440000000	25553000000	15483000000	23121000000	26957000000	0.8995	1.1851	1.0764	1.203	0.994	0.84	1.012	0.991752
A0A0D9QXK1	93	K	40S ribosomal protein S13 [Chlorocebus sabaeus]		666140000	503070000	484870000	605490000	514340000	449630000	0.5965	0.73919	0.67412	0.67	0.033616	24804000000	20475000000	23890000000	19809000000	15194000000	18823000000	0.77991	0.7509	0.83402	0.765	0.984	0.808	0.852	0.218736
A0A0D9QXK1	78	K	40S ribosomal protein S13 [Chlorocebus sabaeus]		19902000	24200000	62221000	13078000	19870000	39971000	0.47599	0.77544	0.69173	0.648	0.127835	24804000000	20475000000	23890000000	19809000000	15194000000	18823000000	0.77991	0.7509	0.83402	0.61	1.033	0.829	0.824	0.366782
A0A0D9QXL4	538	K	Eukaryotic translation initiation factor 3 subunit A	EIF3A	18248000	15337000	17138000	16147000	13627000	15699000	0.68668	0.7312	0.73476	0.718	0.00638709	17182000000	15636000000	17591000000	15218000000	13107000000	13281000000	0.76202	0.76248	0.746	0.901	0.959	0.985	0.948	0.238472
A0A0D9QXP0	84	K	Nucleobindin 2	NUCB2		1942800			18603000			11.7		11.7		5944300000	4939100000	5100800000	6620000000	5452500000	5475100000	1.1948	1.1356	1.1596		10.303		10.303
A0A0D9QXP0	171	K	Nucleobindin 2	NUCB2	49552000	40662000	43936000	68643000	60564000	60080000	1.0419	0.89541	0.95773	0.965	0.556757	5944300000	4939100000	5100800000	6620000000	5452500000	5475100000	1.1948	1.1356	1.1596	0.872	0.788	0.826	0.829	0.0342019
A0A0D9QXQ1	33	K	Programmed cell death 5	PDCD5	3282300											1047300000	1302200000	1459000000	549810000	597260000	818930000	0.61749	0.57051	0.64204
A0A0D9QXQ1	20	K	Programmed cell death 5	PDCD5	23594000	16013000	16549000	12617000	11297000	10768000	0.391	0.56705	0.48896	0.482	0.0304729	1047300000	1302200000	1459000000	549810000	597260000	818930000	0.61749	0.57051	0.64204	0.633	0.994	0.762	0.796	0.266142
A0A0D9QXT3	27	K	integrin beta-4 isoform X4 [Chlorocebus sabaeus]		10535000	9303200		10782000	11831000	16019000	0.93855	0.97219		0.955	0.316958	19511000000	21369000000	20483000000	18522000000	20827000000	19646000000	1.0651	1.0224	1.1478	0.881	0.951		0.916	0.349208
A0A0D9QXT3	755	K	integrin beta-4 isoform X4 [Chlorocebus sabaeus]		6664400	5110500		6315500	3717600		0.89011	0.78994		0.84	0.284577	19511000000	21369000000	20483000000	18522000000	20827000000	19646000000	1.0651	1.0224	1.1478	0.836	0.773		0.805	0.158224
A0A0D9QXU0	423	K	RUN and FYVE domain containing 3	RUFY3	3273900
A0A0D9QXU6	123	K	Histone H3	H3F3B		347800000			417440000			0.90476		0.905
A0A0D9QXU6	38	K	Histone H3	H3F3B			664450000			642050000			0.25461	0.255
A0A0D9QXU6	28	K	Histone H3	H3F3B	546070000	625090000	550240000	385340000	523790000	506220000	0.50867	0.47652	0.49204	0.492	0.00105904
A0A0D9QXU6	57	K	Histone H3	H3F3B		605670000			5402500000			0.94926		0.949
A0A0D9QXU6	37	K	Histone H3	H3F3B	188040000	663350000	550240000	157590000	558650000	506220000	0.76729	0.70509	0.43691	0.636	0.154533
A0A0D9QXU6	80	K	Histone H3	H3F3B		5411800000			7731500000			0.96996		0.97
A0A0D9QXU6	10	K	Histone H3	H3F3B		2545900			203950000			42.235		42.235
A0A0D9QXU6	15	K	Histone H3	H3F3B		2545900			203950000			42.235		42.235
A0A0D9QXW2	101	K	"""Cytochrome b-c1 complex subunit Rieske, mitochondrial"""	UQCRFS1	8563800	14954000	15650000	15044000	22312000	26459000	1.1673	1.1234	1.3129	1.201	0.0875714	5121100000	4955800000	5926000000	6671700000	6543200000	7713600000	1.1918	1.1723	1.3403	0.979	0.958	0.98	0.972	0.0901978
A0A0D9QY12	269	K	Serine hydroxymethyltransferase	SHMT2	47790000	70323000	77178000	83654000	96225000	95867000	0.97847	1.0247	1.0706	1.025	0.535252	17577000000	19408000000	19466000000	21061000000	23648000000	24109000000	1.4572	1.3728	1.3705	0.671	0.746	0.781	0.733	0.0295626
A0A0D9QY12	356	K	Serine hydroxymethyltransferase	SHMT2	23293000	30495000	24738000	31381000	34002000	18832000	0.75296	0.82044	1.0152	0.863	0.289096	17577000000	19408000000	19466000000	21061000000	23648000000	24109000000	1.4572	1.3728	1.3705	0.517	0.598	0.741	0.619	0.0617195
A0A0D9QY12	200	K	Serine hydroxymethyltransferase	SHMT2	14910000	10911000	13283000	22911000	11384000	16801000	0.8978	0.84684	0.99802	0.914	0.258521	17577000000	19408000000	19466000000	21061000000	23648000000	24109000000	1.4572	1.3728	1.3705	0.616	0.617	0.728	0.654	0.0242053
A0A0D9QY12	181	K	Serine hydroxymethyltransferase	SHMT2	45845000	37559000	52189000	71980000	67961000	84128000	1.2417	1.2852	1.1857	1.238	0.0176117	17577000000	19408000000	19466000000	21061000000	23648000000	24109000000	1.4572	1.3728	1.3705	0.852	0.936	0.865	0.884	0.0740622
A0A0D9QY12	280	K	Serine hydroxymethyltransferase	SHMT2	32750000	25896000		35941000	39361000		1.1189	1.1637		1.141	0.131984	17577000000	19408000000	19466000000	21061000000	23648000000	24109000000	1.4572	1.3728	1.3705	0.768	0.848		0.808	0.20107
A0A0D9QY12	409	K	Serine hydroxymethyltransferase	SHMT2			13636000			6153100			0.37076	0.371		17577000000	19408000000	19466000000	21061000000	23648000000	24109000000	1.4572	1.3728	1.3705			0.271	0.271
A0A0D9QY12	469	K	Serine hydroxymethyltransferase	SHMT2	335640000	239880000	235110000	409570000	339050000	290540000	0.84008	0.92108	0.82634	0.863	0.0690905	17577000000	19408000000	19466000000	21061000000	23648000000	24109000000	1.4572	1.3728	1.3705	0.577	0.671	0.603	0.617	0.0125667
A0A0D9QY25	437	K	Acyl-coenzyme A oxidase	ACOX1	144160000	111950000	133640000	174970000	114630000	152790000	1.0027	0.76411	0.96496	0.911	0.435145	3173200000	3831600000	4298000000	3640100000	3615300000	4597900000	1.0027	1.0039	1.0423	1	0.761	0.926	0.896	0.362076
A0A0D9QY25	72	K	Acyl-coenzyme A oxidase	ACOX1												3173200000	3831600000	4298000000	3640100000	3615300000	4597900000	1.0027	1.0039	1.0423
A0A0D9QY25	500	K	Acyl-coenzyme A oxidase	ACOX1	10550000			9724700			0.77461			0.775		3173200000	3831600000	4298000000	3640100000	3615300000	4597900000	1.0027	1.0039	1.0423	0.773			0.773
A0A0D9QY69	633	K	Nuclear pore complex protein Nup93	NUP93			2691300			9426800			3.048	3.048		7561200000	7875900000	8114600000	7520500000	8012500000	7665100000	0.98748	0.99776	0.97136			3.138	3.138
A0A0D9QY94	251	K	L-lactate dehydrogenase		9586800			5275800			0.48894			0.489		85502000000	80033000000	115400000000	51568000000	44449000000	65805000000	0.69499	0.67877	0.63678	0.704			0.704
A0A0D9QY94	88	K	L-lactate dehydrogenase		39039000	26815000	49465000	36750000	35508000	34813000	0.91883	3.0892	0.25977	1.423	0.918235	85502000000	80033000000	115400000000	51568000000	44449000000	65805000000	0.69499	0.67877	0.63678	1.322	4.551	0.408	2.094	0.759113
A0A0D9QY94	302	K	L-lactate dehydrogenase		36582000	38491000	44725000	28298000	34444000	18278000	0.59073	0.66134	0.17855	0.477	0.225777	85502000000	80033000000	115400000000	51568000000	44449000000	65805000000	0.69499	0.67877	0.63678	0.85	0.974	0.28	0.701	0.419685
A0A0D9QY94	253	K	L-lactate dehydrogenase		19779000		19262000			11150000			0.49701	0.497		85502000000	80033000000	115400000000	51568000000	44449000000	65805000000	0.69499	0.67877	0.63678			0.781	0.781
A0A0D9QYA3	21	K	nascent polypeptide-associated complex subunit alpha [Chlorocebus sabaeus]			3303700										3856500000	4118800000	4777500000	1769300000	2028300000	2224000000	0.52017	0.55508	0.45262
A0A0D9QYA3	63	K	nascent polypeptide-associated complex subunit alpha [Chlorocebus sabaeus]		183260000	176820000	172720000	15889000	13124000	8105700	0.35485	0.40163	0.061884	0.273	0.166636	3856500000	4118800000	4777500000	1769300000	2028300000	2224000000	0.52017	0.55508	0.45262	0.682	0.724	0.137	0.514	0.310992
A0A0D9QYB1	124	K	ATP synthase subunit beta	ATP5F1B	56215000	7726200		7497000	6923100		0.1774	0.8762		0.527	0.56119	117540000000	122810000000	154830000000	143910000000	143620000000	188640000000	1.114	1.0958	1.1548	0.159	0.8		0.48	0.532624
A0A0D9QYB1	426	K	ATP synthase subunit beta	ATP5F1B		13599000	15691000		11637000			0.76383		0.764		117540000000	122810000000	154830000000	143910000000	143620000000	188640000000	1.114	1.0958	1.1548		0.697		0.697
A0A0D9QYB1	198	K	ATP synthase subunit beta	ATP5F1B	11101000	15389000	17134000	14384000	22955000	27516000	1.2258	1.3115	1.134	1.224	0.0601774	117540000000	122810000000	154830000000	143910000000	143620000000	188640000000	1.114	1.0958	1.1548	1.1	1.197	0.982	1.093	0.347
A0A0D9QYB1	522	K	ATP synthase subunit beta	ATP5F1B	115130000			173260000			1.0751			1.075		117540000000	122810000000	154830000000	143910000000	143620000000	188640000000	1.114	1.0958	1.1548	0.965			0.965
A0A0D9QYB1	264	K	ATP synthase subunit beta	ATP5F1B	49023000	45107000	41787000	67568000	54262000	51748000	1.0382	1.1498	1.1066	1.098	0.125956	117540000000	122810000000	154830000000	143910000000	143620000000	188640000000	1.114	1.0958	1.1548	0.932	1.049	0.958	0.98	0.667318
A0A0D9QYB1	133	K	ATP synthase subunit beta	ATP5F1B	44899000	44395000	52285000	64999000	61513000	72553000	1.2162	1.093	1.0438	1.118	0.187801	117540000000	122810000000	154830000000	143910000000	143620000000	188640000000	1.114	1.0958	1.1548	1.092	0.997	0.904	0.998	0.943928
A0A0D9QYB1	485	K	ATP synthase subunit beta	ATP5F1B	514250000	427830000	462390000	809790000	603700000	717940000	1.0381	1.2605	1.1064	1.135	0.219991	117540000000	122810000000	154830000000	143910000000	143620000000	188640000000	1.114	1.0958	1.1548	0.932	1.15	0.958	1.013	0.923103
A0A0D9QYE0	63	K	SPT2 chromatin protein domain containing 1	SPTY2D1
A0A0D9QYE0	58	K	SPT2 chromatin protein domain containing 1	SPTY2D1
A0A0D9QYE6	62	K	Amidophosphoribosyltransferase	PPAT	7457900		6888200	6539400		4742800	0.68903			0.689		73353000	232360000	166430000	50362000	179130000	81944000	0.50411	0.98256	0.63034	1.367			1.367
A0A0D9QYJ1	36	K	Serine and arginine rich splicing factor 2	SRSF2	8048100			9331300			0.93284			0.933		2213700000	3086900000	5974200000	2017000000	2371600000	5562500000	0.90291	0.94891	0.92992	1.033			1.033
A0A0D9QYK2	516	K	Bromodomain containing 1	BRD1	18856000	25307000	18407000	18735000	25985000	22107000	0.93242	0.89677	0.93153	0.92	0.0338446	42643000	80194000	69922000	58753000	92604000	73738000	1.5366	1.3054	1.345	0.607	0.687	0.693	0.662	0.0156655
A0A0D9QYK2	519	K	Bromodomain containing 1	BRD1	18856000	25307000	18407000	18735000	25985000	22107000	0.93242	0.89677	0.93153	0.92	0.0338446	42643000	80194000	69922000	58753000	92604000	73738000	1.5366	1.3054	1.345	0.607	0.687	0.693	0.662	0.0156655
A0A0D9QYM1	334	K	Septin 9	SEPT9	33170000	18994000	21036000	38277000	18824000	24700000	0.94904	0.90193	0.88236	0.911	0.0713518	3903900000	3842900000	3571500000	2489600000	2378000000	2069000000	0.71493	0.72724	0.61029	1.327	1.24	1.446	1.338	0.03374
A0A0D9QYM1	302	K	Septin 9	SEPT9	6059500		3670700									3903900000	3842900000	3571500000	2489600000	2378000000	2069000000	0.71493	0.72724	0.61029
A0A0D9QYM1	325	K	Septin 9	SEPT9	12784000	19178000	14606000	4672000	22008000	11385000	0.7415	0.93529	0.80594	0.828	0.145	3903900000	3842900000	3571500000	2489600000	2378000000	2069000000	0.71493	0.72724	0.61029	1.037	1.286	1.321	1.215	0.181899
A0A0D9QYM3	189	K	Nudix hydrolase 21	NUDT21	45601000	13639000	6239100	7143500	6012100	6250200	0.29422	0.44932	0.62895	0.457	0.0912309	4997100000	5759300000	5519500000	5324000000	5469700000	5655100000	0.9684	0.92915	1.043	0.304	0.484	0.603	0.464	0.0823642
A0A0D9QYM3	122	K	Nudix hydrolase 21	NUDT21	16025000	12996000	13297000	13036000	13865000	19775000	0.73043	0.95734	2.1325	1.273	0.767495	4997100000	5759300000	5519500000	5324000000	5469700000	5655100000	0.9684	0.92915	1.043	0.754	1.03	2.045	1.276	0.71081
A0A0D9QYP0	106	K	Structural maintenance of chromosomes protein	SMC3	4448100000	4835300000	4825200000	5561600000	5360100000	5973800000	0.87475	0.82428	0.912	0.87	0.0602362	12800000000	14108000000	14244000000	11074000000	12471000000	12290000000	0.99927	0.94311	0.94713	0.875	0.874	0.963	0.904	0.122251
A0A0D9QYP0	409	K	Structural maintenance of chromosomes protein	SMC3		12249000	12554000		15495000	14178000		1.2352	1.3011	1.268	0.0978553	12800000000	14108000000	14244000000	11074000000	12471000000	12290000000	0.99927	0.94311	0.94713		1.31	1.374	1.342	0.0727468
A0A0D9QYP0	26	K	Structural maintenance of chromosomes protein	SMC3	8418600	8100800	9427400	2288200	1435200	2119500	0.3581	0.33323	0.2696	0.32	0.00819546	12800000000	14108000000	14244000000	11074000000	12471000000	12290000000	0.99927	0.94311	0.94713	0.358	0.353	0.285	0.332	0.00658668
A0A0D9QYP0	105	K	Structural maintenance of chromosomes protein	SMC3	4448100000	4835300000	4825200000	5561600000	5360100000	5973800000	0.87475	0.82428	0.912	0.87	0.0602362	12800000000	14108000000	14244000000	11074000000	12471000000	12290000000	0.99927	0.94311	0.94713	0.875	0.874	0.963	0.904	0.122251
A0A0D9QYQ1	5	K	Solute carrier family 17 member 6	SLC17A6
A0A0D9QYR5	327	K	Citrate synthase	CS	14373000			23033000			1.3826			1.383		31735000000	33572000000	38017000000	36250000000	36399000000	43463000000	1.1433	1.1286	1.1787	1.209			1.209
A0A0D9QYR5	450	K	Citrate synthase	CS	53495000	53096000	57314000	15441000	13297000	14294000	0.90162	1.0116	1.1116	1.008	0.956262	31735000000	33572000000	38017000000	36250000000	36399000000	43463000000	1.1433	1.1286	1.1787	0.789	0.896	0.943	0.876	0.172793
A0A0D9QYR5	366	K	Citrate synthase	CS	121620000	145600000	165930000	143990000	146740000	180490000	0.84907	0.79038	0.74555	0.795	0.037568	31735000000	33572000000	38017000000	36250000000	36399000000	43463000000	1.1433	1.1286	1.1787	0.743	0.7	0.633	0.692	0.0230836
A0A0D9QYR5	459	K	Citrate synthase	CS	52258000	49461000	42080000	65178000	70935000	50465000	1.0495	1.0111	0.95542	1.005	0.903544	31735000000	33572000000	38017000000	36250000000	36399000000	43463000000	1.1433	1.1286	1.1787	0.918	0.896	0.811	0.875	0.10083
A0A0D9QYR5	76	K	Citrate synthase	CS	260170000	148000000	205620000	312110000	178710000	254130000	0.94152	0.89692	0.89246	0.91	0.045814	31735000000	33572000000	38017000000	36250000000	36399000000	43463000000	1.1433	1.1286	1.1787	0.824	0.795	0.757	0.792	0.0161781
A0A0D9QYT4	895	K	Integrin subunit alpha 3	ITGA3	19331000		24472000	11776000		23345000	0.50802		0.70404	0.606	0.268583	15760000000	15671000000	17869000000	20616000000	20345000000	21788000000	1.4595	1.502	1.5083	0.348		0.467	0.408	0.143272
A0A0D9QYT6	275	K	"""SWI/SNF related, matrix associated, actin dependent regulator of chromatin subfamily c member 2"""	SMARCC2	23374000		23637000	22879000	24775000		0.87065			0.871		3030600000	3503100000	3971800000	2736100000	3808000000	3818000000	1.0635	1.0603	1.0998	0.819			0.819
A0A0D9QYV0	211	K	RNA-binding protein with serine-rich domain 1-like isoform X1 [Chlorocebus sabaeus]		112780000	146210000	88293000	133970000	179470000	111450000	0.9439	0.89582	0.99236	0.944	0.247506	1827600000	1733100000	2099800000	2052900000	1713000000	2010000000	1.291	1.2022	1.2029	0.731	0.745	0.825	0.767	0.0284908
A0A0D9QYV1	230	K	Methyltransferase like 15	METTL15	1336500	3590600		728920	2087100		1.2517	2.7655		2.009	0.467521	109860000	100220000	94963000	150140000	120400000	109310000	1.6914	1.3465	1.3562	0.74	2.054		1.397	0.820312
A0A0D9QYV5	606	K	SURP and G-patch domain containing 2	SUGP2	45199000	34310000	40629000	43142000	31402000	38540000	0.71996	0.74827	0.73177	0.733	0.00194141	612920000	726420000	853260000	700010000	814540000	998070000	0.93708	0.90914	1.0187	0.768	0.823	0.718	0.77	0.0319758
A0A0D9QYV7	493	K	Extended synaptotagmin 1	ESYT1	4241700			13128000			4.7463			4.746		14050000000	13483000000	15252000000	13788000000	13186000000	15181000000	1.0961	1.1077	1.0551	4.33			4.33
A0A0D9QYV7	1018	K	Extended synaptotagmin 1	ESYT1	10133000		7925600	7872900		10507000	0.61315		1.1272	0.87	0.742006	14050000000	13483000000	15252000000	13788000000	13186000000	15181000000	1.0961	1.1077	1.0551	0.559		1.068	0.814	0.67337
A0A0D9QYV7	355	K	Extended synaptotagmin 1	ESYT1	1126400	8470500		16729000	14192000		6.7767	1.1198		3.948	0.572007	14050000000	13483000000	15252000000	13788000000	13186000000	15181000000	1.0961	1.1077	1.0551	6.183	1.011		3.597	0.604562
A0A0D9QYW2	212	K	proliferation-associated protein 2G4 [Chlorocebus sabaeus]		4075000	5489100	4828600	937720	612120	617620	0.13167	0.22807	0.15969	0.173	0.0120365	10629000000	8790300000	10273000000	6254500000	5483100000	6294200000	0.65456	0.54901	0.5689	0.201	0.415	0.281	0.299	0.0395731
A0A0D9QYY1	163	K	reticulocalbin-1 [Chlorocebus sabaeus]				11427000			19532000			1.0379	1.038		19281000000	12947000000	18313000000	21298000000	17703000000	23153000000	1.1092	1.1557	1.2017			0.864	0.864
A0A0D9QYY5	365	K	Eukaryotic translation initiation factor 3 subunit M	EIF3M	15863000	22180000	4697000	7058800	6661200	7189300	0.1905	0.20973	1.1417	0.514	0.285306	3366300000	4043500000	4034100000	1833500000	2301200000	2069800000	0.6848	0.65362	0.61283	0.278	0.321	1.863	0.821	0.508323
A0A0D9QYY5	176	K	Eukaryotic translation initiation factor 3 subunit M	EIF3M	19940000	18158000	20574000	16843000	11013000	17898000	0.6537	0.53064	0.546	0.577	0.0201578	3366300000	4043500000	4034100000	1833500000	2301200000	2069800000	0.6848	0.65362	0.61283	0.955	0.812	0.891	0.886	0.165553
A0A0D9QYY6	278	K	Coatomer subunit epsilon	COPE	21605000	17010000		7523000	6981600		0.2573	0.28295		0.27	0.0326259	3713900000	3812900000	4071800000	2649900000	2609900000	2841500000	0.76251	0.79995	0.79668	0.337	0.354		0.346	0.0208324
A0A0D9QZ02	33	K	"""RAB5B, member RAS oncogene family"""	RAB5B			26338000			25555000			0.68423	0.684		1390300000	1755200000	1813200000	883120000	1129800000	1150600000	0.77723	0.72047	0.77151			0.887	0.887
A0A0D9QZ02	179	K	"""RAB5B, member RAS oncogene family"""	RAB5B			2567700			2163600			0.69167	0.692		1390300000	1755200000	1813200000	883120000	1129800000	1150600000	0.77723	0.72047	0.77151			0.897	0.897
A0A0D9QZ24	22	K	SAP domain containing ribonucleoprotein	SARNP	66721000	35818000	66565000	48283000	17008000	58027000	0.57133	0.37173	0.58883	0.511	0.0625295
A0A0D9QZ24	33	K	SAP domain containing ribonucleoprotein	SARNP	41146000		44910000	38027000		50349000	0.72589		0.78784	0.757	0.130102
A0A0D9QZ24	36	K	SAP domain containing ribonucleoprotein	SARNP	6919600	5700000	5790200	10806000	11047000	11307000	1.4439	0.94533	0.98963	1.126	0.604048
A0A0D9QZ46	371	K	Ataxin 10	ATXN10		11919000	1485700		6001900	11634000		0.41986	3.4223	1.921	0.922613	874590000	787790000	883200000	664740000	712990000	557510000	0.75364	0.74677	0.72292		0.562	4.734	2.648	0.800134
A0A0D9QZ69	1706	K	Programmed cell death 11	PDCD11			3863100			5903200			1.2299	1.23		7035300000	6737500000	7958400000	7901400000	7446200000	8688600000	1.1421	1.2386	1.2496			0.984	0.984
A0A0D9QZ69	1363	K	Programmed cell death 11	PDCD11	45845000		131030000	44052000		167840000	0.82118		0.77544	0.798	0.113118	7035300000	6737500000	7958400000	7901400000	7446200000	8688600000	1.1421	1.2386	1.2496	0.719		0.621	0.67	0.160147
A0A0D9QZ69	1369	K	Programmed cell death 11	PDCD11		15403000	19204000		23029000	20556000		1.1621	0.9405	1.051	0.816167	7035300000	6737500000	7958400000	7901400000	7446200000	8688600000	1.1421	1.2386	1.2496		0.938	0.753	0.846	0.464247
A0A0D9QZ69	515	K	Programmed cell death 11	PDCD11			8293100			8020900			0.75501	0.755		7035300000	6737500000	7958400000	7901400000	7446200000	8688600000	1.1421	1.2386	1.2496			0.604	0.604
A0A0D9QZB7	49	K	Mitochondrial ribosomal protein L27	MRPL27		33660000	43637000		61758000	63356000		1.1921	1.1361	1.164	0.140491	883080000	709950000	1065300000	1065100000	951740000	1226900000	1.4601	1.4808	1.3642		0.805	0.833	0.819	0.0766553
A0A0D9QZB7	45	K	Mitochondrial ribosomal protein L27	MRPL27		33660000	43637000		61758000	63356000		1.1921	1.1361	1.164	0.140491	883080000	709950000	1065300000	1065100000	951740000	1226900000	1.4601	1.4808	1.3642		0.805	0.833	0.819	0.0766553
A0A0D9QZD1	46	K	Coatomer protein complex subunit zeta 1	COPZ1			13553000			9176000			0.58216	0.582		1279300000	1355600000	1470200000	848050000	919610000	915750000	0.60969	0.74185	0.72775			0.8	0.8
A0A0D9QZD1	51	K	Coatomer protein complex subunit zeta 1	COPZ1	8168800	8438700		6460200	6899400		0.71581	0.72634		0.721	0.0200945	1279300000	1355600000	1470200000	848050000	919610000	915750000	0.60969	0.74185	0.72775	1.174	0.979		1.077	0.68387
A0A0D9QZD3	108	K	Leucine rich repeat containing 59	LRRC59	10762000	21758000	29551000									25945000000	31837000000	30351000000	23634000000	28397000000	25879000000	0.9637	0.99398	0.88708
A0A0D9QZD3	14	K	Leucine rich repeat containing 59	LRRC59	7352000			7886200			1.2879			1.288		25945000000	31837000000	30351000000	23634000000	28397000000	25879000000	0.9637	0.99398	0.88708	1.336			1.336
A0A0D9QZD3	126	K	Leucine rich repeat containing 59	LRRC59	14030000	10691000	13890000	8879500	6385200	9259700	0.60422	0.58387	0.53064	0.573	0.00718122	25945000000	31837000000	30351000000	23634000000	28397000000	25879000000	0.9637	0.99398	0.88708	0.627	0.587	0.598	0.604	0.00226163
A0A0D9QZD7	237	K	Catalase	CAT	33024000	25564000	28345000	31915000	26474000	31238000	0.7776	0.86193	0.81102	0.817	0.0309526	4301200000	4168700000	4151000000	4596900000	4329400000	4419100000	1.1503	1.069	1.0656	0.676	0.806	0.761	0.748	0.0436708
A0A0D9QZD7	233	K	Catalase	CAT	6726900	6719900	7516600	6038600	5800900	5706100	0.58127	0.62342	0.69673	0.634	0.0192575	4301200000	4168700000	4151000000	4596900000	4329400000	4419100000	1.1503	1.069	1.0656	0.505	0.583	0.654	0.581	0.0267138
A0A0D9QZF1	8	K	Heterogeneous nuclear ribonucleoprotein A1	HNRNPA1	989390000	716020000		861030000	649190000		0.62613	0.65656		0.641	0.0479725	175490000000	148590000000	203520000000	181950000000	157340000000	198800000000	1.2268	1.138	1.097	0.51	0.577		0.544	0.0902363
A0A0D9QZF1	3	K	Heterogeneous nuclear ribonucleoprotein A1	HNRNPA1	989390000	716020000		861030000	649190000		0.62613	0.65656		0.641	0.0479725	175490000000	148590000000	203520000000	181950000000	157340000000	198800000000	1.2268	1.138	1.097	0.51	0.577		0.544	0.0902363
A0A0D9QZF1	105	K	Heterogeneous nuclear ribonucleoprotein A1	HNRNPA1	1181000000	46190000	544720000	39922000	54168000	551990000	0.030475	1.1211	0.73848	0.63	0.47184	175490000000	148590000000	203520000000	181950000000	157340000000	198800000000	1.2268	1.138	1.097	0.025	0.985	0.673	0.561	0.439653
A0A0D9QZF2	194	K	Dihydrolipoamide acetyltransferase component of pyruvate dehydrogenase complex	PDHX			11786000			10243000			1.1485	1.149		330650000	369610000	454110000	421550000	420800000	534600000	1.3523	1.3905	1.4075			0.816	0.816
A0A0D9QZG1	68	K	Chromobox 5	CBX5	4909300			5420800			1.0065			1.007		5838700000	7705700000	8197800000	5165300000	6209200000	6901500000	0.83847	0.84972	0.92875	1.2			1.2
A0A0D9QZI5	33	K	Nucleolar and coiled-body phosphoprotein 1	NOLC1	5996200			6596000			0.71435			0.714		719780000	780240000	767340000	657960000	978400000	827210000	1.1266	1.2822	1.1323	0.634			0.634
A0A0D9QZI9	128	K	60S ribosomal protein L18a	RPL18A			10432000			12485000			0.62551	0.626		10884000000	11465000000	14272000000	6366400000	5394200000	7698700000	0.66155	0.58471	0.57446			1.089	1.089
A0A0D9QZI9	151	K	60S ribosomal protein L18a	RPL18A	3707000	4319000	9330300	3829800	5243700	8621900	0.79236	0.83747	0.73922	0.79	0.0329725	10884000000	11465000000	14272000000	6366400000	5394200000	7698700000	0.66155	0.58471	0.57446	1.198	1.432	1.287	1.306	0.0532473
A0A0D9QZI9	41	K	60S ribosomal protein L18a	RPL18A	315390000	16537000	142570000	235250000	11408000	98717000	0.51843	0.6652	0.54929	0.578	0.0265771	10884000000	11465000000	14272000000	6366400000	5394200000	7698700000	0.66155	0.58471	0.57446	0.784	1.138	0.956	0.959	0.726445
A0A0D9QZL8	51	K	Apoptosis inhibitor 5	API5	10722000	9598100		8910800	6982100		0.75938	0.56442		0.662	0.292757	5443600000	4575000000	5086400000	4624300000	4012300000	4139400000	0.93104	0.98687	0.92174	0.816	0.572		0.694	0.371121
A0A0D9QZN2	39	K	Nucleoside diphosphate kinase	NME1	26379000	13113000	40780000	19419000	12454000	33689000	0.63537	0.74161	0.75868	0.712	0.0374029	16686000000	83125000000	22989000000	9718500000	50544000000	14752000000	0.56756	0.55351	0.58953	1.119	1.34	1.287	1.249	0.0818727
A0A0D9QZN3	124	K	Nucleoside diphosphate kinase	NME2	1028400000	1374400000	972850000	811840000	884000000	805030000	0.40686	0.42942	0.51812	0.451	0.0123249	85920000000	27385000000	86306000000	49395000000	16246000000	46959000000	0.568	0.54557	0.56722	0.716	0.787	0.913	0.805	0.124912
A0A0D9QZN3	39	K	Nucleoside diphosphate kinase	NME2	40427000	112770000		45698000	109890000		0.75614	0.70293		0.73	0.103035	85920000000	27385000000	86306000000	49395000000	16246000000	46959000000	0.568	0.54557	0.56722	1.331	1.288		1.31	0.0547167
A0A0D9QZN3	49	K	Nucleoside diphosphate kinase	NME2	101200000		118290000	89683000		104200000	0.69221		0.60866	0.65	0.132053	85920000000	27385000000	86306000000	49395000000	16246000000	46959000000	0.568	0.54557	0.56722	1.219		1.073	1.146	0.376662
A0A0D9QZN3	26	K	Nucleoside diphosphate kinase	NME2	145750000	36952000	180540000	159550000	4113300	157290000	0.71273	0.10926	0.25704	0.36	0.188524	85920000000	27385000000	86306000000	49395000000	16246000000	46959000000	0.568	0.54557	0.56722	1.255	0.2	0.453	0.636	0.381247
A0A0D9QZN3	31	K	Nucleoside diphosphate kinase	NME2	75399000	84656000		69085000	80775000		0.69576	0.7355		0.716	0.0743056	85920000000	27385000000	86306000000	49395000000	16246000000	46959000000	0.568	0.54557	0.56722	1.225	1.348		1.287	0.167756
A0A0D9QZN3	12	K	Nucleoside diphosphate kinase	NME2	118710000	113890000	104670000	101680000	106440000	101000000	0.70656	0.67636	0.78626	0.723	0.0270421	85920000000	27385000000	86306000000	49395000000	16246000000	46959000000	0.568	0.54557	0.56722	1.244	1.24	1.386	1.29	0.029888
A0A0D9QZN5	42	K	F-box and WD repeat domain containing 4	FBXW4	6411500000	310350000	6196000000	11038000000	440980000	10873000000	1.2066	3.0108	1.1259	1.781	0.350041
A0A0D9QZN5	46	K	F-box and WD repeat domain containing 4	FBXW4	6411500000	310350000	6196000000	11038000000	440980000	10873000000	1.2066	3.0108	1.1259	1.781	0.350041
A0A0D9QZN5	40	K	F-box and WD repeat domain containing 4	FBXW4	6411500000	310350000	6196000000	11038000000	440980000	10873000000	1.2066	3.0108	1.1259	1.781	0.350041
A0A0D9QZN5	44	K	F-box and WD repeat domain containing 4	FBXW4	6411500000	310350000	6196000000	11038000000	440980000	10873000000	1.2066	3.0108	1.1259	1.781	0.350041
A0A0D9QZQ5	72	K	Hydroxysteroid 17-beta dehydrogenase 12	HSD17B12	34337000		40013000	47898000		47685000	1.054		0.95243	1.003	0.982884	2404200000	2509600000	2648600000	2640400000	3116900000	3069800000	1.1914	1.299	1.3237	0.885		0.72	0.803	0.365806
A0A0D9QZQ5	86	K	Hydroxysteroid 17-beta dehydrogenase 12	HSD17B12	6660200	9009000	8262600	12160000	10306000	9678400	1.0098	0.96313	1.083	1.019	0.718589	2404200000	2509600000	2648600000	2640400000	3116900000	3069800000	1.1914	1.299	1.3237	0.848	0.741	0.818	0.802	0.0461491
A0A0D9QZT4	333	K	Collagen beta(1-O)galactosyltransferase 1	COLGALT1	14235000		12616000	22632000		18909000	1.2103		1.049	1.13	0.447528	13137000000	15752000000	14330000000	16211000000	19070000000	16919000000	1.2544	1.3465	1.3037	0.965		0.805	0.885	0.504799
A0A0D9QZT4	145	K	Collagen beta(1-O)galactosyltransferase 1	COLGALT1			11483000			13049000			1.1984	1.198		13137000000	15752000000	14330000000	16211000000	19070000000	16919000000	1.2544	1.3465	1.3037			0.919	0.919
A0A0D9QZT5	313	K	6-phosphogluconolactonase	PGLS	6097600			6422600			1.0898			1.09		1885400000	1748100000	2758400000	1246200000	1145800000	1664700000	0.59172	0.5595	0.62535	1.842			1.842
A0A0D9QZV2	339	K	"""keratin, type I cytoskeletal 18 [Chlorocebus sabaeus]"""			4399500			5276900			1.6081		1.608
A0A0D9QZW0	345	K	Tripartite motif containing 25	TRIM25	10273000	12136000		9174300	10452000		0.6558	0.59633		0.626	0.0905435	1777000000	2126900000	1681100000	1077000000	1173500000	1153100000	0.54675	0.57374	0.66903	1.199	1.039		1.119	0.474101
A0A0D9R007	119	K	Mitochondrial ribosomal protein S23	MRPS23	1273100	23838000	17834000	16907000	20957000	27590000	3.2796	0.76206	1.2213	1.754	0.553192	2867900000	3165600000	3537600000	3203500000	3543900000	3755800000	0.9996	1.0583	1.0723	3.281	0.72	1.139	1.713	0.6095
A0A0D9R007	90	K	Mitochondrial ribosomal protein S23	MRPS23		10179000	8123600		3582900	6810800		0.36483	0.87381	0.619	0.524613	2867900000	3165600000	3537600000	3203500000	3543900000	3755800000	0.9996	1.0583	1.0723		0.345	0.815	0.58	0.486407
A0A0D9R011	159	K	NADH-cytochrome b5 reductase	CYB5R3	48074000	49960000	70616000	86202000	77727000	105750000	1.0855	1.1378	1.0992	1.108	0.0274188	12990000000	14240000000	15353000000	13764000000	14674000000	16638000000	1.0853	1.1024	1.028	1	1.032	1.069	1.034	0.299753
A0A0D9R011	209	K	NADH-cytochrome b5 reductase	CYB5R3		8526100			6882500			0.91023		0.91		12990000000	14240000000	15353000000	13764000000	14674000000	16638000000	1.0853	1.1024	1.028		0.826		0.826
A0A0D9R011	154	K	NADH-cytochrome b5 reductase	CYB5R3	108810000	96106000	88282000	156640000	70847000	139320000	1.1082	1.1482	1.1864	1.148	0.0294943	12990000000	14240000000	15353000000	13764000000	14674000000	16638000000	1.0853	1.1024	1.028	1.021	1.042	1.154	1.072	0.278423
A0A0D9R011	195	K	NADH-cytochrome b5 reductase	CYB5R3	42391000	46936000		71141000	74918000		1.0091	1.1119		1.061	0.555531	12990000000	14240000000	15353000000	13764000000	14674000000	16638000000	1.0853	1.1024	1.028	0.93	1.009		0.97	0.679053
A0A0D9R014	38	K	Serine and arginine rich splicing factor 1	SRSF1	14744000	13892000		23694000	41646000	20515000	0.84606	1.2305		1.038	0.951716	21311000000	21143000000	25830000000	22993000000	22830000000	27349000000	1.0607	1.114	1.1466	0.798	1.105		0.952	0.830163
A0A0D9R014	179	K	Serine and arginine rich splicing factor 1	SRSF1	106210000	88497000	94593000	132140000	109050000	100010000	1.3263	1.3175	0.61157	1.085	0.950324	21311000000	21143000000	25830000000	22993000000	22830000000	27349000000	1.0607	1.114	1.1466	1.25	1.183	0.533	0.989	0.835916
A0A0D9R028	149	K	Ribosomal RNA processing 7 homolog A	RRP7A			6076000			7614400			1.5475	1.548		338560000	676390000	552420000	254240000	627650000	570380000	1.1858	1.4816	1.4593			1.06	1.06
A0A0D9R043	987	K	Dynamin binding protein	DNMBP	33679000	64082000	33324000	74496000	123520000	69869000	1.5185	1.4138	1.5073	1.48	0.00499825
A0A0D9R043	978	K	Dynamin binding protein	DNMBP	33679000	64082000	33324000	74496000	123520000	69869000	1.5185	1.4138	1.5073	1.48	0.00499825
A0A0D9R051	59	K	Rho GTPase activating protein 1	ARHGAP1	5721300			7989000	7055000		0.84193			0.842		4203400000	4063300000	4479900000	2413400000	2572800000	2946500000	0.71872	0.66374	0.69209	1.171			1.171
A0A0D9R051	218	K	Rho GTPase activating protein 1	ARHGAP1	4756400		4860700	5817900		5961600	1.0675		0.78139	0.924	0.751731	4203400000	4063300000	4479900000	2413400000	2572800000	2946500000	0.71872	0.66374	0.69209	1.485		1.129	1.307	0.409706
A0A0D9R051	48	K	Rho GTPase activating protein 1	ARHGAP1	18442000	13678000	13951000	21723000	15150000	17991000	0.97724	0.91958	1.0249	0.974	0.549545	4203400000	4063300000	4479900000	2413400000	2572800000	2946500000	0.71872	0.66374	0.69209	1.36	1.385	1.481	1.409	0.00850409
A0A0D9R056	1808	K	Cytoskeleton associated protein 5	CKAP5	2298300			2298000			0.59433			0.594		5756700000	6621700000	6238000000	3334300000	3915500000	3810100000	0.63475	0.61664	0.65029	0.936			0.936
A0A0D9R065	278	K	Damage specific DNA binding protein 2	DDB2	32550000	37332000	32950000	28323000	24033000	21770000	0.66914	0.62899	0.54966	0.616	0.0205884	149920000	184610000	174880000	129000000	206730000	189180000		1.3279			0.474		0.474
A0A0D9R071	55	K	NADH:ubiquinone oxidoreductase subunit A6	NDUFA6			15935000			22407000			1.468	1.468		912420000	814510000	1270700000	1360300000	1213500000	1596000000	1.3434	2.1282	1.9993			0.734	0.734
A0A0D9R0A4	351	K	Histone acetyltransferase	KAT8				2982700								108250000	175390000	219730000	104140000	133550000	166490000	0.95112	0.85996	0.81653
A0A0D9R0A5	89	K	Branched chain ketoacid dehydrogenase kinase	BCKDK	13442000			674320			0.065659			0.066		257850000	394920000	399070000	269320000	378520000	398700000	1.0968	1.0673	1.1271	0.06			0.06
A0A0D9R0C2	154	K	Inhibitor of growth protein	ING5	7653800		12499000	18404000		19466000	1.3622		1.1603	1.261	0.292918			54431000			27302000
A0A0D9R0C2	114	K	Inhibitor of growth protein	ING5	42734000	56726000	32738000	54110000	55148000	36322000	0.90038	0.86654	0.87084	0.879	0.0128282			54431000			27302000
A0A0D9R0D8	229	K	Adaptor related protein complex 1 mu 1 subunit	AP1M1	13548000	13111000	14503000	15070000	15899000	13648000	0.81522	0.97718	1.0585	0.95	0.609008	2063800000	1927500000	1764100000	1332800000	1364700000	1095900000	0.90723	0.87883	0.84141	0.899	1.112	1.258	1.09	0.58999
A0A0D9R0E2	74	K	Septin 2	SEPT2	12058000			13539000			1.0319			1.032		8233300000	6910700000	10840000000	5525400000	4601300000	6641700000	0.63508	0.71259	0.63955	1.625			1.625
A0A0D9R0E2	174	K	Septin 2	SEPT2			18804000									8233300000	6910700000	10840000000	5525400000	4601300000	6641700000	0.63508	0.71259	0.63955
A0A0D9R0E9	20	K	NHP2-like protein 1 isoform X2 [Chlorocebus sabaeus]				17963000			16526000			0.63078	0.631		3302500000	2778300000	4117300000	3377000000	2935600000	4029800000	0.98658	1.084	0.78573			0.803	0.803
A0A0D9R0F0	71	K	"""Proteasome 26S subunit, ATPase 3"""	PSMC3			6371300			550800			0.10986	0.11		3924100000	4781300000	4725600000	2575700000	2506600000	2192200000	0.66512	0.65665	0.65748			0.167	0.167
A0A0D9R0F2	878	K	High density lipoprotein binding protein	HDLBP	20593000		23257000	8858100		6382200	0.62772		0.82586	0.727	0.339583	7952800000	10037000000	8257800000	5843900000	6910600000	6198500000	0.7433	0.78552	0.79077	0.845		1.044	0.945	0.747319
A0A0D9R0F2	1084	K	High density lipoprotein binding protein	HDLBP		10833000	15395000		12407000	20534000		0.85206	0.93229	0.892	0.321489	7952800000	10037000000	8257800000	5843900000	6910600000	6198500000	0.7433	0.78552	0.79077		1.085	1.179	1.132	0.283436
A0A0D9R0F2	471	K	High density lipoprotein binding protein	HDLBP	7783600	9882600	11330000	9862200	13353000	14353000	1.233	1.4254	1.3371	1.332	0.0310445	7952800000	10037000000	8257800000	5843900000	6910600000	6198500000	0.7433	0.78552	0.79077	1.659	1.815	1.691	1.722	0.00378606
A0A0D9R0F3	605	K	X-ray repair cross complementing 6	XRCC6	4883000	21412000	4733300	13876000	19307000	18481000	2.3091	0.87572	2.2893	1.825	0.324325	52243000000	65678000000	65267000000	38108000000	45777000000	44175000000	0.80112	0.78548	0.79155	2.882	1.115	2.892	2.296	0.195838
A0A0D9R0F3	206	K	X-ray repair cross complementing 6	XRCC6	19307000		19503000	38034000		36233000	1.3069		1.6206	1.464	0.245209	52243000000	65678000000	65267000000	38108000000	45777000000	44175000000	0.80112	0.78548	0.79155	1.631		2.047	1.839	0.165805
A0A0D9R0F3	582	K	X-ray repair cross complementing 6	XRCC6	21096000	23154000	18516000	10885000	13793000	10028000	0.50131	0.49797	0.47808	0.492	0.000656189	52243000000	65678000000	65267000000	38108000000	45777000000	44175000000	0.80112	0.78548	0.79155	0.626	0.634	0.604	0.621	0.00139083
A0A0D9R0F3	565	K	X-ray repair cross complementing 6	XRCC6	47781000	69699000	51218000	63301000	77110000	58818000	0.992	0.97545	0.89374	0.954	0.346031	52243000000	65678000000	65267000000	38108000000	45777000000	44175000000	0.80112	0.78548	0.79155	1.238	1.242	1.129	1.203	0.0407658
A0A0D9R0F3	114	K	X-ray repair cross complementing 6	XRCC6	13870000	14118000	5178400	12566000	4526500		0.67397	0.33618		0.505	0.372506	52243000000	65678000000	65267000000	38108000000	45777000000	44175000000	0.80112	0.78548	0.79155	0.841	0.428		0.635	0.478582
A0A0D9R0F3	331	K	X-ray repair cross complementing 6	XRCC6		6702300			15346000			0.89904		0.899		52243000000	65678000000	65267000000	38108000000	45777000000	44175000000	0.80112	0.78548	0.79155		1.145		1.145
A0A0D9R0F3	591	K	X-ray repair cross complementing 6	XRCC6	165500000	199940000	196310000	146210000	173750000	173740000	0.60806	0.61512	0.686	0.636	0.0105994	52243000000	65678000000	65267000000	38108000000	45777000000	44175000000	0.80112	0.78548	0.79155	0.759	0.783	0.867	0.803	0.046153
A0A0D9R0F3	575	K	X-ray repair cross complementing 6	XRCC6		9729400	10818000		11546000	11892000		1.0489	0.93081	0.99	0.910304	52243000000	65678000000	65267000000	38108000000	45777000000	44175000000	0.80112	0.78548	0.79155		1.335	1.176	1.256	0.240923
A0A0D9R0F3	461	K	X-ray repair cross complementing 6	XRCC6		9964800	14042000		9955700	14863000		0.8155	0.80024	0.808	0.0397954	52243000000	65678000000	65267000000	38108000000	45777000000	44175000000	0.80112	0.78548	0.79155		1.038	1.011	1.025	0.418823
A0A0D9R0F3	338	K	X-ray repair cross complementing 6	XRCC6	15202000	20135000	16981000	661610	20443000	18090000	0.13096	1.0089	0.90968	0.683	0.476717	52243000000	65678000000	65267000000	38108000000	45777000000	44175000000	0.80112	0.78548	0.79155	0.163	1.284	1.149	0.865	0.621279
A0A0D9R0H2	128	K	NADH:ubiquinone oxidoreductase core subunit S3	NDUFS3	2839200		2996500	2779800		4811200	1.156		1.0726	1.114	0.291297	5925000000	7028800000	6194000000	7057600000	7977400000	6781900000	1.2709	1.3436	1.336	0.91		0.803	0.857	0.326877
A0A0D9R0H6	138	K	"""Aconitate hydratase, mitochondrial"""	ACO2	7666600			7863200			0.7562			0.756		65371000000	78362000000	77603000000	67315000000	77012000000	78242000000	1.1339	1.0799	1.1236	0.667			0.667
A0A0D9R0H6	523	K	"""Aconitate hydratase, mitochondrial"""	ACO2	23789000	14562000	21123000	28969000	19108000	20923000	1.2774	1.1439	0.94844	1.123	0.414296	65371000000	78362000000	77603000000	67315000000	77012000000	78242000000	1.1339	1.0799	1.1236	1.127	1.059	0.844	1.01	0.984054
A0A0D9R0H6	700	K	"""Aconitate hydratase, mitochondrial"""	ACO2	31512000	80733000	78261000	100850000	85909000	92809000	1.104	0.88449	0.86862	0.952	0.619816	65371000000	78362000000	77603000000	67315000000	77012000000	78242000000	1.1339	1.0799	1.1236	0.974	0.819	0.773	0.855	0.198591
A0A0D9R0H6	520	K	"""Aconitate hydratase, mitochondrial"""	ACO2	114710000	132430000	160550000	144860000	143060000	199820000	0.93107	0.9321	1.0034	0.956	0.267672	65371000000	78362000000	77603000000	67315000000	77012000000	78242000000	1.1339	1.0799	1.1236	0.821	0.863	0.893	0.859	0.0363072
A0A0D9R0H6	723	K	"""Aconitate hydratase, mitochondrial"""	ACO2	38610000	32067000	38329000	38609000	40588000	51213000	1.0367	1.0151	0.98173	1.011	0.632287	65371000000	78362000000	77603000000	67315000000	77012000000	78242000000	1.1339	1.0799	1.1236	0.914	0.94	0.874	0.909	0.0666219
A0A0D9R0H6	689	K	"""Aconitate hydratase, mitochondrial"""	ACO2	105610000	57563000	90732000	138760000	77784000	111700000	0.98477	1.0972	0.91394	0.999	0.954425	65371000000	78362000000	77603000000	67315000000	77012000000	78242000000	1.1339	1.0799	1.1236	0.868	1.016	0.813	0.899	0.304473
A0A0D9R0H6	736	K	"""Aconitate hydratase, mitochondrial"""	ACO2		97993000	154420000		129730000	161130000		0.88363	0.92516	0.904	0.198511	65371000000	78362000000	77603000000	67315000000	77012000000	78242000000	1.1339	1.0799	1.1236		0.818	0.823	0.821	0.0138632
A0A0D9R0H6	739	K	"""Aconitate hydratase, mitochondrial"""	ACO2	3478800	42760000	23561000	24134000	29660000	22027000	6.1002	0.48143	0.54553	2.376	0.890892	65371000000	78362000000	77603000000	67315000000	77012000000	78242000000	1.1339	1.0799	1.1236	5.38	0.446	0.486	2.104	0.963778
A0A0D9R0H6	573	K	"""Aconitate hydratase, mitochondrial"""	ACO2	9987200		13408000	10684000		11939000	0.8115		0.81838	0.815	0.0185651	65371000000	78362000000	77603000000	67315000000	77012000000	78242000000	1.1339	1.0799	1.1236	0.716		0.728	0.722	0.0229576
A0A0D9R0H6	31	K	"""Aconitate hydratase, mitochondrial"""	ACO2	91542000	65344000	53035000	98653000	74848000	68022000	0.85368	0.87358	0.825	0.851	0.0154419	65371000000	78362000000	77603000000	67315000000	77012000000	78242000000	1.1339	1.0799	1.1236	0.753	0.809	0.734	0.765	0.0172159
A0A0D9R0I1	3	K	PHD finger protein 5A	PHF5A												562010000	1408300000	1078500000	449050000	923100000	954680000	0.70675	0.97032	0.87092
A0A0D9R0I1	95	K	PHD finger protein 5A	PHF5A	13564000			10482000			0.76648			0.766		562010000	1408300000	1078500000	449050000	923100000	954680000	0.70675	0.97032	0.87092	1.085			1.085
A0A0D9R0J7	523	K	Ran GTPase activating protein 1	RANGAP1	40513000	43307000	45436000	34302000	29489000	33294000	0.49963	0.53366	0.55421	0.529	0.00337131	4361500000	3600500000	6060500000	3615800000	4916800000	6766300000	0.88054	0.89318	0.76478	0.567	0.597	0.725	0.63	0.0362436
A0A0D9R0J8	7	K	Ring finger protein 40	RNF40												463990000	299200000	557270000	318180000	172760000	459010000	0.97673	0.5471	0.71128
A0A0D9R0L4	1558	K	E1A binding protein p300	EP300	60218000	49928000	50186000	62826000	60443000	56466000	1.0199	0.83271	0.79473	0.882	0.297141	289570000	111260000	22522000	265570000	92897000	28974000	0.72892	0.98978		1.399	0.841		1.12	0.858554
A0A0D9R0L4	1674	K	E1A binding protein p300	EP300	1715500000	1322700000		94391000	423710000		0.082268	0.10118		0.092	0.0388548	289570000	111260000	22522000	265570000	92897000	28974000	0.72892	0.98978		0.113	0.102		0.108	0.0206521
A0A0D9R0L4	1550	K	E1A binding protein p300	EP300	445240000	425440000	279200000	585890000	547120000	366120000	0.92421	0.90641	0.91145	0.914	0.00614797	289570000	111260000	22522000	265570000	92897000	28974000	0.72892	0.98978		1.268	0.916		1.092	0.79965
A0A0D9R0L4	1560	K	E1A binding protein p300	EP300	32032000	30635000	29174000	32119000	33482000	33735000	0.87879	0.77587	0.72319	0.793	0.0775973	289570000	111260000	22522000	265570000	92897000	28974000	0.72892	0.98978		1.206	0.784		0.995	0.94159
A0A0D9R0L4	1180	K	E1A binding protein p300	EP300		8980700										289570000	111260000	22522000	265570000	92897000	28974000	0.72892	0.98978
A0A0D9R0L4	1590	K	E1A binding protein p300	EP300	279670000	386170000		245690000	332010000		0.63699	0.64161		0.639	0.00727112	289570000	111260000	22522000	265570000	92897000	28974000	0.72892	0.98978		0.874	0.648		0.761	0.407304
A0A0D9R0L4	1555	K	E1A binding protein p300	EP300	60218000	49928000	50186000	62826000	60443000	56466000	1.0199	0.83271	0.79473	0.882	0.297141	289570000	111260000	22522000	265570000	92897000	28974000	0.72892	0.98978		1.399	0.841		1.12	0.858554
A0A0D9R0L4	1554	K	E1A binding protein p300	EP300	60218000	49928000	50186000	62826000	60443000	56466000	1.0199	0.83271	0.79473	0.882	0.297141	289570000	111260000	22522000	265570000	92897000	28974000	0.72892	0.98978		1.399	0.841		1.12	0.858554
A0A0D9R0L4	1546	K	E1A binding protein p300	EP300	1291000000	1324500000	1349000000	1225200000	1204900000	1139700000	0.52565	0.50185	0.44089	0.489	0.00797825	289570000	111260000	22522000	265570000	92897000	28974000	0.72892	0.98978		0.721	0.507		0.614	0.292532
A0A0D9R0L4	1542	K	E1A binding protein p300	EP300	1358800000	1531800000	1380900000	1170900000	1228600000	1076100000	0.47992	0.44326	0.45179	0.458	0.00140865	289570000	111260000	22522000	265570000	92897000	28974000	0.72892	0.98978		0.658	0.448		0.553	0.266574
A0A0D9R0L4	1549	K	E1A binding protein p300	EP300	829180000	820280000	823370000	948630000	878150000	803280000	0.63668	0.67307	0.60707	0.639	0.0065571	289570000	111260000	22522000	265570000	92897000	28974000	0.72892	0.98978		0.873	0.68		0.777	0.379107
A0A0D9R0M4	92	K	Glycerophosphodiester phosphodiesterase domain containing 1	GDPD1	22666000	14747000	13516000	18080000	15961000	14630000	0.79166	1.003	0.9839	0.926	0.469293	551800000	422550000	361010000	610020000	450590000	357330000	1.3056	1.3232	1.1197	0.606	0.758	0.879	0.748	0.149849
A0A0D9R0N5	1336	K	Clathrin heavy chain		9489500		25359000	6987900		24737000	0.61276		0.60003	0.606	0.0188849	126170000000	113630000000	124390000000	87124000000	83764000000	87933000000	0.70349	0.74048	0.71029	0.871		0.845	0.858	0.0884367
A0A0D9R0N5	562	K	Clathrin heavy chain			34457000	26443000		9652400	20507000		0.22126	0.6386	0.43	0.416135	126170000000	113630000000	124390000000	87124000000	83764000000	87933000000	0.70349	0.74048	0.71029		0.299	0.899	0.599	0.553771
A0A0D9R0N5	276	K	Clathrin heavy chain		62282000	50104000	59540000	32353000	24054000	32216000	0.51626	0.48916	0.57582	0.527	0.00825475	126170000000	113630000000	124390000000	87124000000	83764000000	87933000000	0.70349	0.74048	0.71029	0.734	0.661	0.811	0.735	0.0500685
A0A0D9R0N5	942	K	Clathrin heavy chain		865720			8535300			2.7357			2.736		126170000000	113630000000	124390000000	87124000000	83764000000	87933000000	0.70349	0.74048	0.71029	3.889			3.889
A0A0D9R0N5	1429	K	Clathrin heavy chain		78571000			75769000			0.69299			0.693		126170000000	113630000000	124390000000	87124000000	83764000000	87933000000	0.70349	0.74048	0.71029	0.985			0.985
A0A0D9R0N5	307	K	Clathrin heavy chain			17447000										126170000000	113630000000	124390000000	87124000000	83764000000	87933000000	0.70349	0.74048	0.71029
A0A0D9R0N5	457	K	Clathrin heavy chain		596490		136740000	9040400		133620000	10.349		0.72531	5.537	0.686647	126170000000	113630000000	124390000000	87124000000	83764000000	87933000000	0.70349	0.74048	0.71029	14.711		1.021	7.866	0.603522
A0A0D9R0N5	1321	K	Clathrin heavy chain		160050000			184600000			0.87598			0.876		126170000000	113630000000	124390000000	87124000000	83764000000	87933000000	0.70349	0.74048	0.71029	1.245			1.245
A0A0D9R0N5	1261	K	Clathrin heavy chain		284310000	107930000	329760000	22998000	19678000	19873000	0.052116	0.1359	0.21829	0.135	0.0527211	126170000000	113630000000	124390000000	87124000000	83764000000	87933000000	0.70349	0.74048	0.71029	0.074	0.184	0.307	0.188	0.0698345
A0A0D9R0N5	1212	K	Clathrin heavy chain				16774000			17060000			0.81185	0.812		126170000000	113630000000	124390000000	87124000000	83764000000	87933000000	0.70349	0.74048	0.71029			1.143	1.143
A0A0D9R0N5	187	K	Clathrin heavy chain		50926000	35798000	45334000	18608000	19350000	22204000	0.45144	0.42496	0.6153	0.497	0.0367287	126170000000	113630000000	124390000000	87124000000	83764000000	87933000000	0.70349	0.74048	0.71029	0.642	0.574	0.866	0.694	0.126924
A0A0D9R0N5	65	K	Clathrin heavy chain				27847000			14233000			0.42802	0.428		126170000000	113630000000	124390000000	87124000000	83764000000	87933000000	0.70349	0.74048	0.71029			0.603	0.603
A0A0D9R0N5	671	K	Clathrin heavy chain		20020000	17470000	17570000	18504000	17037000	16701000	0.7082	0.9135	0.84369	0.822	0.15975	126170000000	113630000000	124390000000	87124000000	83764000000	87933000000	0.70349	0.74048	0.71029	1.007	1.234	1.188	1.143	0.231446
A0A0D9R0N8	153	K	"""ST13, Hsp70 interacting protein"""	ST13	19174000	19527000	30744000	17217000	18275000	20429000	0.64116	0.80709	0.74251	0.73	0.0607577	13777000000	13577000000	13925000000	7654500000	7212000000	8873800000	0.62388	0.58246	0.58676	1.028	1.386	1.265	1.226	0.211397
A0A0D9R0T7	365	K	putative ciliary rootlet coiled-coil protein-like 3 protein isoform X4 [Chlorocebus sabaeus]				24851000
A0A0D9R0T7	361	K	putative ciliary rootlet coiled-coil protein-like 3 protein isoform X4 [Chlorocebus sabaeus]				24851000
A0A0D9R0W0	90	K	FACT complex subunit SSRP1	SSRP1	27680000		25489000	33070000		31524000	1.1261		1.1619	1.144	0.103885	7378800000	6973700000	7793800000	4769400000	4682600000	5098200000	0.68019	0.6879	0.69288	1.656		1.677	1.667	0.0111063
A0A0D9R0W0	566	K	FACT complex subunit SSRP1	SSRP1	34750000	35656000	31672000	37128000	33689000	34523000	0.8471	0.7492	0.85204	0.816	0.0574615	7378800000	6973700000	7793800000	4769400000	4682600000	5098200000	0.68019	0.6879	0.69288	1.245	1.089	1.23	1.188	0.0827828
A0A0D9R0W0	364	K	FACT complex subunit SSRP1	SSRP1	5480200	7444400		5856700	10101000		1.0762	0.94076		1.008	0.958661	7378800000	6973700000	7793800000	4769400000	4682600000	5098200000	0.68019	0.6879	0.69288	1.582	1.368		1.475	0.165646
A0A0D9R0Z4	70	K	"""NADH dehydrogenase [ubiquinone] 1 alpha subcomplex subunit 10, mitochondrial"""	NDUFA10	6791500	7330400	6206500		3331500	2866100		0.56108	0.36334	0.462	0.234745	4535000000	4427500000	3567600000	4434800000	4929500000	3390000000	0.9571	1.1262	1.0511		0.498	0.346	0.422	0.181374
A0A0D9R0Z4	80	K	"""NADH dehydrogenase [ubiquinone] 1 alpha subcomplex subunit 10, mitochondrial"""	NDUFA10	13184000	13789000		17652000	22325000		0.99299	1.2679		1.13	0.625783	4535000000	4427500000	3567600000	4434800000	4929500000	3390000000	0.9571	1.1262	1.0511	1.037	1.126		1.082	0.410173
A0A0D9R0Z4	277	K	"""NADH dehydrogenase [ubiquinone] 1 alpha subcomplex subunit 10, mitochondrial"""	NDUFA10	10234000			4261200			0.39			0.39		4535000000	4427500000	3567600000	4434800000	4929500000	3390000000	0.9571	1.1262	1.0511	0.407			0.407
A0A0D9R116	369	K	Coproporphyrinogen oxidase	CPOX	8265500	9819500	15533000	8539800	11059000	17382000	0.85383	0.92959	0.88922	0.891	0.0609462	5923500000	6481600000	7490300000	6627200000	6748900000	8368100000	1.1471	1.1857	1.1387	0.744	0.784	0.781	0.77	0.00614582
A0A0D9R116	313	K	Coproporphyrinogen oxidase	CPOX	11461000	11931000	12851000	9286000	8589600	9961700	0.71702	0.57869	0.54315	0.613	0.0403509	5923500000	6481600000	7490300000	6627200000	6748900000	8368100000	1.1471	1.1857	1.1387	0.625	0.488	0.477	0.53	0.0261394
A0A0D9R121	421	K	Catenin delta 1	CTNND1		13602000										4245900000	4491500000	4881200000	4381100000	5263500000	5554900000	1.0764	1.0973	1.1353
A0A0D9R121	743	K	Catenin delta 1	CTNND1	5621300	29160000	4741300	11346000	32928000	12175000	2.2383	1.1894	2.0635	1.83	0.144684	4245900000	4491500000	4881200000	4381100000	5263500000	5554900000	1.0764	1.0973	1.1353	2.079	1.084	1.818	1.66	0.192884
A0A0D9R121	383	K	Catenin delta 1	CTNND1	3452600			5438500			0.46949			0.469		4245900000	4491500000	4881200000	4381100000	5263500000	5554900000	1.0764	1.0973	1.1353	0.436			0.436
A0A0D9R154	535	K	Gametogenetin binding protein 2	GGNBP2	39436000			109450000			2.3155			2.316
A0A0D9R154	533	K	Gametogenetin binding protein 2	GGNBP2	39436000			109450000			2.3155			2.316
A0A0D9R154	534	K	Gametogenetin binding protein 2	GGNBP2	39436000			109450000			2.3155			2.316
A0A0D9R154	531	K	Gametogenetin binding protein 2	GGNBP2	39436000			109450000			2.3155			2.316
A0A0D9R162	81	K	Transmembrane 9 superfamily member	TM9SF3	24286000	20399000	23419000	21799000	23721000	22977000	0.77805	0.99318	0.89885	0.89	0.296531	6070900000	6561600000	6936300000	6171800000	7103400000	8159200000	1.097	1.131	1.1188	0.709	0.878	0.803	0.797	0.0930874
A0A0D9R188	1334	K	Acetyl-CoA carboxylase alpha	ACACA	5920200	5481200	5666600	6280900	4839200	6010600	0.77503	0.7682	0.9216	0.822	0.110281	4982200000	4424800000	4816600000	2848100000	2495500000	2785200000	0.61969	0.63331	0.66227	1.251	1.213	1.392	1.285	0.0395142
A0A0D9R190	44	K	CD2 cytoplasmic tail binding protein 2	CD2BP2	24205000	55718000	35011000	18082000	42908000	25877000	0.54314	0.68435	0.73805	0.655	0.0623094	648210000	975800000	1194300000	778810000	1020500000	1044200000	1.0063	0.83379	0.83536	0.54	0.821	0.884	0.748	0.23855
A0A0D9R196	384	K	A-kinase anchoring protein 8 like	AKAP8L		8334100			6304700			1.3697		1.37		537770000	609980000	673340000	551620000	635990000	664220000	1.0614	1.2136	1.151		1.129		1.129
A0A0D9R196	377	K	A-kinase anchoring protein 8 like	AKAP8L			4189500			8145900			1.6886	1.689		537770000	609980000	673340000	551620000	635990000	664220000	1.0614	1.2136	1.151			1.467	1.467
A0A0D9R1A9	100	K	Syntaxin 3	STX3	6482200			8490000			1.0032			1.003		680950000	836010000	802230000	763030000	898140000	890430000	1.0942	1.1599	1.0495	0.917			0.917
A0A0D9R1C4	346	K	Bromodomain containing 4	BRD4	40430000	38274000	32172000	36675000	53699000	44113000	0.78077	0.90102	0.81071	0.831	0.0704837	47152000	343740000	143010000	72516000	408740000	136700000	1.5657	1.6777	0.97095	0.499	0.537	0.835	0.624	0.126744
A0A0D9R1F0	267	K	HEAT repeat containing 6	HEATR6		1515300			214990			0.23025		0.23		149430000	338060000	206090000	80172000	200330000	108600000	0.56908	0.69473	0.59134		0.331		0.331
A0A0D9R1G0	347	K	Aldehyde dehydrogenase 18 family member A1	ALDH18A1	32548000	25684000	30473000	41822000	37675000	32608000	1.0186	1.0566	1.097	1.057	0.169148	4383300000	5197700000	6239000000	5047800000	5547500000	6400300000	1.1892	1.2229	1.2003	0.857	0.864	0.914	0.878	0.0344353
A0A0D9R1G2	401	K	Tubulin alpha chain	TUBA1C	617160000	534560000	123250000	482040000	394330000	100140000	0.54066	0.4807	0.65741	0.56	0.0342083	115230000000	108400000000	111620000000	64541000000	60601000000	64043000000	0.58018	0.60854	0.60627	0.932	0.79	1.084	0.935	0.570959
A0A0D9R1G2	60	K	Tubulin alpha chain	TUBA1C			517930000			425020000			0.4863	0.486		115230000000	108400000000	111620000000	64541000000	60601000000	64043000000	0.58018	0.60854	0.60627			0.802	0.802
A0A0D9R1G2	394	K	Tubulin alpha chain	TUBA1C	1161200000	1091100000	996790000	711840000	678750000	678710000	0.51301	0.50201	0.50851	0.508	0.000129365	115230000000	108400000000	111620000000	64541000000	60601000000	64043000000	0.58018	0.60854	0.60627	0.884	0.825	0.839	0.849	0.0233507
A0A0D9R1G2	336	K	Tubulin alpha chain	TUBA1C	54999000	64657000	69420000	40392000	43743000	52234000	0.53666	0.62093	0.60342	0.587	0.0102855	115230000000	108400000000	111620000000	64541000000	60601000000	64043000000	0.58018	0.60854	0.60627	0.925	1.02	0.995	0.98	0.617202
A0A0D9R1H5	147	K	Fructose-bisphosphate aldolase		23035000	34859000	12208000	2463600	23472000	9400300	0.10604	0.53338	0.47783	0.372	0.199952	76755000000	71432000000	76274000000	36399000000	35033000000	39755000000	0.4857	0.4903	0.49235	0.218	1.088	0.971	0.759	0.521061
A0A0D9R1H5	42	K	Fructose-bisphosphate aldolase		530190000	270650000	538150000	397730000	207080000	430210000	0.52707	0.55207	0.53274	0.537	0.00076143	76755000000	71432000000	76274000000	36399000000	35033000000	39755000000	0.4857	0.4903	0.49235	1.085	1.126	1.082	1.098	0.027452
A0A0D9R1H5	99	K	Fructose-bisphosphate aldolase		208150000	178170000	240540000	144700000	131620000	163020000	0.39566	0.56195	0.56298	0.507	0.0403977	76755000000	71432000000	76274000000	36399000000	35033000000	39755000000	0.4857	0.4903	0.49235	0.815	1.146	1.143	1.035	0.889532
A0A0D9R1H5	312	K	Fructose-bisphosphate aldolase			12220000	15096000									76755000000	71432000000	76274000000	36399000000	35033000000	39755000000	0.4857	0.4903	0.49235
A0A0D9R1H5	330	K	Fructose-bisphosphate aldolase		35365000	160410000	250190000	166020000	139700000	153640000	2.5307	0.51343	0.48929	1.178	0.840615	76755000000	71432000000	76274000000	36399000000	35033000000	39755000000	0.4857	0.4903	0.49235	5.21	1.047	0.994	2.417	0.486565
A0A0D9R1H5	108	K	Fructose-bisphosphate aldolase		56276000	48999000	54393000	38724000	35530000	41370000	0.51163	0.47329	0.55136	0.512	0.00640697	76755000000	71432000000	76274000000	36399000000	35033000000	39755000000	0.4857	0.4903	0.49235	1.053	0.965	1.12	1.046	0.500833
A0A0D9R1H5	230	K	Fructose-bisphosphate aldolase		85698000	42565000	83795000	28551000	19544000	33691000	0.23904	0.32537	0.2847	0.283	0.00732956	76755000000	71432000000	76274000000	36399000000	35033000000	39755000000	0.4857	0.4903	0.49235	0.492	0.664	0.578	0.578	0.0345784
A0A0D9R1P7	596	K	DEAD-box helicase 23	DDX23	810440	809060	1019800	12553000	12448000	12007000	12.388	10.734	4.821	9.314	0.0267506	7255500000	9214000000	8662300000	7323600000	9617000000	8275700000	1.0984	1.15	1.0919	11.278	9.334	4.415	8.342	0.0281141
A0A0D9R1P7	651	K	DEAD-box helicase 23	DDX23	8948600			10653000			1.0328			1.033		7255500000	9214000000	8662300000	7323600000	9617000000	8275700000	1.0984	1.15	1.0919	0.94			0.94
A0A0D9R1Q0	276	K	TATA-box binding protein associated factor 15	TAF15	12381000	16383000	1340900	15683000	21932000	20695000	0.95993	1.285	6.155	2.8	0.439859	1081000000	366040000	1239700000	1238300000	668750000	1462200000	1.5629	2.0891	0.98764	0.614	0.615	6.232	2.487	0.79141
A0A0D9R1Q0	260	K	TATA-box binding protein associated factor 15	TAF15	67235000	21260000	65639000	37620000	31507000	37825000	0.19172	1.8168	0.49779	0.835	0.54041	1081000000	366040000	1239700000	1238300000	668750000	1462200000	1.5629	2.0891	0.98764	0.123	0.87	0.504	0.499	0.3059
A0A0D9R1Q0	267	K	TATA-box binding protein associated factor 15	TAF15	144110000	63799000	60675000	138470000	66334000	61590000	0.85247	0.86687	0.82125	0.847	0.0135385	1081000000	366040000	1239700000	1238300000	668750000	1462200000	1.5629	2.0891	0.98764	0.545	0.415	0.832	0.597	0.153706
A0A0D9R1Q7	244	K	Pre-mRNA processing factor 19	PRPF19	2643700	9731400	6474000	15771000	14052000	27467000	4.9994		3.3982	4.199	0.121224	20743000000	20997000000	19963000000	22402000000	20302000000	18460000000	1.083	0.89195	0.74762	4.616		4.545	4.581	0.00458522
A0A0D9R1Q7	261	K	Pre-mRNA processing factor 19	PRPF19	11623000	10775000		14673000	15901000		1.1012	1.3025		1.202	0.370615	20743000000	20997000000	19963000000	22402000000	20302000000	18460000000	1.083	0.89195	0.74762	1.017	1.46		1.239	0.581051
A0A0D9R1Q7	179	K	Pre-mRNA processing factor 19	PRPF19	44740000		5903900	68328000		20458000	1.0937		1.8667	1.48	0.51832	20743000000	20997000000	19963000000	22402000000	20302000000	18460000000	1.083	0.89195	0.74762	1.01		2.497	1.754	0.601623
A0A0D9R1Q7	428	K	Pre-mRNA processing factor 19	PRPF19		4592800			3443600			0.66782		0.668		20743000000	20997000000	19963000000	22402000000	20302000000	18460000000	1.083	0.89195	0.74762		0.749		0.749
A0A0D9R1Q7	192	K	Pre-mRNA processing factor 19	PRPF19		139690		37768000	38313000	42807000		55.56		55.56		20743000000	20997000000	19963000000	22402000000	20302000000	18460000000	1.083	0.89195	0.74762		62.29		62.29
A0A0D9R1R4	27	K	60S ribosomal protein L24 [Chlorocebus sabaeus]		22501000	23013000	17785000	5224000	17466000	12570000	0.27283	0.6661	0.66592	0.535	0.193071	680700000	524040000	824740000	647150000	468450000	585390000	1.0238	1.0759	0.8263	0.266	0.619	0.806	0.564	0.24189
A0A0D9R1R4	93	K	60S ribosomal protein L24 [Chlorocebus sabaeus]		3973400			3825500			1.2204			1.22		680700000	524040000	824740000	647150000	468450000	585390000	1.0238	1.0759	0.8263	1.192			1.192
A0A0D9R1R5	318	K	AP complex subunit beta	AP2B1	14248000	1206700	14310000	15307000	18363000	16393000	0.96245	6.4258	0.93075	2.773	0.533409	14174000000	15199000000	16517000000	11716000000	12623000000	14334000000	0.78829	0.79806	0.80328	1.221	8.052	1.159	3.477	0.40808
A0A0D9R1U4	197	K	Centrosomal protein 55	CEP55	27308000		23380000	65415000		64695000	1.9816		2.1053	2.043	0.038122
A0A0D9R1V0	513	K	Eukaryotic translation initiation factor 3 subunit C	EIF3C	32098000	27495000	28915000	31878000	35694000	32959000	0.86314	0.93592	0.91582	0.905	0.0770828	7491800000	7507600000	8931200000	4883800000	4806900000	6007300000	0.69779	0.77028	0.72785	1.237	1.215	1.258	1.237	0.0033384
A0A0D9R1V5	1084	K	Myoferlin	MYOF	373750	283620		7645300	7963100		5.2913	11.179		8.235	0.161492
A0A0D9R1V5	1484	K	Myoferlin	MYOF		11203000	8791300	15194000	19165000	14617000		1.4492	1.1857	1.317	0.307399
A0A0D9R1W7	237	K	Elongation factor Tu	TUFM	21288000	26051000	28036000	26448000	28369000	30167000	0.84448	0.95617	0.84758	0.883	0.127179	27628000000	28283000000	32779000000	33445000000	33378000000	38154000000	1.2289	1.2554	1.2457	0.687	0.762	0.68	0.71	0.0163248
A0A0D9R1W7	450	K	Elongation factor Tu	TUFM	11611000	7827900		22576000	21639000		2.0499	2.4623		2.256	0.101084	27628000000	28283000000	32779000000	33445000000	33378000000	38154000000	1.2289	1.2554	1.2457	1.668	1.961		1.815	0.121448
A0A0D9R1W7	259	K	Elongation factor Tu	TUFM	602630		863640	839470		1299000	1.3654		1.3042	1.335	0.0712499	27628000000	28283000000	32779000000	33445000000	33378000000	38154000000	1.2289	1.2554	1.2457	1.111		1.047	1.079	0.32255
A0A0D9R1W7	314	K	Elongation factor Tu	TUFM	40181000	50146000	43745000	53690000	66107000	51505000	0.89642	0.86976	1.1307	0.966	0.719117	27628000000	28283000000	32779000000	33445000000	33378000000	38154000000	1.2289	1.2554	1.2457	0.729	0.693	0.908	0.777	0.124872
A0A0D9R1W7	91	K	Elongation factor Tu	TUFM	90957000	96727000	121470000	138050000	139340000	163290000	1.1433	1.0708	1.0302	1.081	0.173335	27628000000	28283000000	32779000000	33445000000	33378000000	38154000000	1.2289	1.2554	1.2457	0.93	0.853	0.827	0.87	0.0823239
A0A0D9R1W7	82	K	Elongation factor Tu	TUFM	5960200			7191600			0.95984			0.96		27628000000	28283000000	32779000000	33445000000	33378000000	38154000000	1.2289	1.2554	1.2457	0.781			0.781
A0A0D9R1X6	22	K	"""Trans-2,3-enoyl-CoA reductase"""	TECR	37043000	40104000	30496000	33502000	34848000	22248000	0.70719	0.64781	0.72407	0.693	0.0124716	5463100000	6006200000	7069000000	6471100000	8319300000	9648000000	1.4676	1.5081	1.4758	0.482	0.43	0.491	0.468	0.00441926
A0A0D9R1X6	57	K	"""Trans-2,3-enoyl-CoA reductase"""	TECR	69552000	84013000	83563000	118370000	131000000	133190000	1.176	1.2118	1.5403	1.309	0.129128	5463100000	6006200000	7069000000	6471100000	8319300000	9648000000	1.4676	1.5081	1.4758	0.801	0.804	1.044	0.883	0.343142
A0A0D9R1X6	2	K	"""Trans-2,3-enoyl-CoA reductase"""	TECR	16332000	15008000		21287000	20993000		1.0943	1.0689		1.082	0.132927	5463100000	6006200000	7069000000	6471100000	8319300000	9648000000	1.4676	1.5081	1.4758	0.746	0.709		0.728	0.0716027
A0A0D9R1X7	515	K	Calcium-transporting ATPase	ATP2A1
A0A0D9R1X9	663	K	DNA ligase	LIG3	57475000	59238000	54495000	48821000	67941000	67722000	0.62006	0.78975	0.73655	0.715	0.0610118	1006700000	1242500000	1274100000	830420000	1199200000	1148500000	0.92097	1.0165	0.95302	0.673	0.777	0.773	0.741	0.0345638
A0A0D9R1Z7	35	K	DExD-box helicase 39A	DDX39A		13982000	14259000		25885000	30458000		1.4363	1.6709	1.554	0.152601	2005900000	1988600000	2883300000	1898100000	1961600000	2578100000	1.0424	1.1068	0.99366		1.298	1.682	1.49	0.279389
A0A0D9R1Z7	190	K	DExD-box helicase 39A	DDX39A	34127000	6011900	8352000	31474000	5296600	5782400	0.69339	0.69481		0.694	0.00252215	2005900000	1988600000	2883300000	1898100000	1961600000	2578100000	1.0424	1.1068	0.99366	0.665	0.628		0.647	0.0588575
A0A0D9R1Z7	187	K	DExD-box helicase 39A	DDX39A	54491000	39672000	38192000	50604000	40363000	37799000	0.69073	0.75402	0.80503	0.75	0.0334083	2005900000	1988600000	2883300000	1898100000	1961600000	2578100000	1.0424	1.1068	0.99366	0.663	0.681	0.81	0.718	0.048752
A0A0D9R227	32	K	"""Proteasome 26S subunit, non-ATPase 11"""	PSMD11	74640000	75697000	76477000	55004000	50126000	50212000	0.59134	0.52087	0.55805	0.557	0.00580527	14891000000	15572000000	15170000000	10493000000	10693000000	10342000000	0.72687	0.66115	0.71927	0.814	0.788	0.776	0.793	0.00546349
A0A0D9R227	141	K	"""Proteasome 26S subunit, non-ATPase 11"""	PSMD11	6062400			6551600		9170200	0.82035			0.82		14891000000	15572000000	15170000000	10493000000	10693000000	10342000000	0.72687	0.66115	0.71927	1.129			1.129
A0A0D9R230	36	K	Zinc finger protein 207	ZNF207		4246200	2336100									655590000	664460000	725590000	539780000	563660000	621550000	0.87811	0.84119	0.80678
A0A0D9R246	191	K	Damage specific DNA binding protein 1	DDB1	11017000	20928000	11484000	12808000	21966000	14225000	0.95212	0.84141	0.91588	0.903	0.147262	10618000000	14088000000	16046000000	8531900000	11728000000	11962000000	0.80731	0.87401	0.83403	1.179	0.963	1.098	1.08	0.417929
A0A0D9R246	864	K	Damage specific DNA binding protein 1	DDB1	13196000	13605000	13465000	13454000	14292000	15156000	0.88885	0.76085	0.88667	0.845	0.11369	10618000000	14088000000	16046000000	8531900000	11728000000	11962000000	0.80731	0.87401	0.83403	1.101	0.871	1.063	1.012	0.949422
A0A0D9R246	1067	K	Damage specific DNA binding protein 1	DDB1	9293000	9861900	10560000	8761000	10002000	10209000	0.85205	0.94491	0.77441	0.857	0.15466	10618000000	14088000000	16046000000	8531900000	11728000000	11962000000	0.80731	0.87401	0.83403	1.055	1.081	0.929	1.022	0.769679
A0A0D9R246	141	K	Damage specific DNA binding protein 1	DDB1			6064100	10611000		6464400			0.9342	0.934		10618000000	14088000000	16046000000	8531900000	11728000000	11962000000	0.80731	0.87401	0.83403			1.12	1.12
A0A0D9R253	58	K	Extended synaptotagmin 2	ESYT2		16021000	11755000		19019000	20475000		1.0314	1.2604	1.146	0.524734	5102500000	4906600000	5605500000	5132900000	4665800000	4958900000	1.0666	1.0533	1.0168		0.979	1.24	1.11	0.665353
A0A0D9R2B2	200	K	Flap endonuclease 1	FEN1	19486000	67108000	116130000	23845000	32842000	71890000	0.47525	0.75004	0.44889	0.558	0.0917203		1055700000			591130000			0.54788			1.369		1.369
A0A0D9R2B2	252	K	Flap endonuclease 1	FEN1	19612000	24104000	25760000	17394000	20468000	20486000	0.66827	0.54883	0.56373	0.594	0.0200383		1055700000			591130000			0.54788			1.002		1.002
A0A0D9R2D3	69	K	Ferritin	FTH1		10288000			13586000			1.1224		1.122
A0A0D9R2D4	378	K	Sad1 and UNC84 domain containing 2	SUN2	7086200			7071200			1.1715			1.172		4750900000	3817700000	5158600000	4040300000	3455400000	4323400000	1.1108	1.0066	0.99334	1.055			1.055
A0A0D9R2D9	83	K	Vesicle associated membrane protein 7	VAMP7	10465000			5949500			0.42436			0.424		2216700000	1516100000	2060200000	1455800000	1300900000	1222300000	0.80705	0.89685	0.77169	0.526			0.526
A0A0D9R2G8	113	K	GADD45G interacting protein 1	GADD45GIP1		4918100			7407100			1.1073		1.107		803220000	673440000	781560000	783620000	758820000	783740000	1.0908	1.1017	1.007		1.005		1.005
A0A0D9R2G8	184	K	GADD45G interacting protein 1	GADD45GIP1						5449400						803220000	673440000	781560000	783620000	758820000	783740000	1.0908	1.1017	1.007
A0A0D9R2H5	55	K	Calreticulin	CALR	44517000	43425000	36633000	64284000	66686000	63463000	1.1237	1.1521	1.1091	1.128	0.0125997	166970000000	162930000000	205260000000	171910000000	168800000000	203610000000	1.0335	1.0475	1.0423	1.087	1.1	1.064	1.084	0.0213663
A0A0D9R2H5	48	K	Calreticulin	CALR	23159000	23848000	26265000	28960000	28933000	34197000	0.97125	0.94553	1.0465	0.988	0.755726	166970000000	162930000000	205260000000	171910000000	168800000000	203610000000	1.0335	1.0475	1.0423	0.94	0.903	1.004	0.949	0.294378
A0A0D9R2H5	153	K	Calreticulin	CALR	29146000	27877000	24102000	27022000	30187000	21613000	0.86096	1.0332	0.88154	0.925	0.367234	166970000000	162930000000	205260000000	171910000000	168800000000	203610000000	1.0335	1.0475	1.0423	0.833	0.986	0.846	0.888	0.206929
A0A0D9R2J6	369	K	AHNAK nucleoprotein	AHNAK	1582800	1631500		3730000	3020100		1.8032	1.4946		1.649	0.166549	5808300000	5763700000	6963800000	6345000000	5874400000	7344300000	1.1205	1.1089	1.0833	1.609	1.348		1.479	0.199061
A0A0D9R2K8	836	K	Pleckstrin homology like domain family B member 2	PHLDB2												897280000	1074300000	1129600000	889760000	1697000000	1668900000	1.0371	0.89818	0.93108
A0A0D9R2K9	147	K	Eukaryotic translation elongation factor 1 gamma	EEF1G	79503000	3353700	16988000	189210000	104950000	157550000	1.276	11.403	12.63	8.436	0.198137	31598000000	34537000000	39093000000	18542000000	22287000000	23082000000	0.55855	0.56392	0.56926	2.284	20.221	22.187	14.897	0.12632
A0A0D9R2K9	208	K	Eukaryotic translation elongation factor 1 gamma	EEF1G	30899000	29900000	42581000	17955000	15767000	23934000	0.36791	0.43825	0.42547	0.411	0.00545125	31598000000	34537000000	39093000000	18542000000	22287000000	23082000000	0.55855	0.56392	0.56926	0.659	0.777	0.747	0.728	0.0342098
A0A0D9R2K9	294	K	Eukaryotic translation elongation factor 1 gamma	EEF1G	60833000	57642000	49417000	69933000	62726000	55207000	0.74544	0.7874	0.77525	0.769	0.00573086	31598000000	34537000000	39093000000	18542000000	22287000000	23082000000	0.55855	0.56392	0.56926	1.335	1.396	1.362	1.364	0.00258748
A0A0D9R2K9	212	K	Eukaryotic translation elongation factor 1 gamma	EEF1G	10351000	9174800	11372000	2319300	4862600	2370500	0.36632	0.44019	0.25674	0.354	0.0317576	31598000000	34537000000	39093000000	18542000000	22287000000	23082000000	0.55855	0.56392	0.56926	0.656	0.781	0.451	0.629	0.132919
A0A0D9R2K9	434	K	Eukaryotic translation elongation factor 1 gamma	EEF1G	1002200000	1144200000	1193800000	492340000	537400000	606100000	0.33795	0.33674	0.38918	0.355	0.00314095	31598000000	34537000000	39093000000	18542000000	22287000000	23082000000	0.55855	0.56392	0.56926	0.605	0.597	0.684	0.629	0.0127011
A0A0D9R2K9	219	K	Eukaryotic translation elongation factor 1 gamma	EEF1G	31153000	36294000	42798000	28346000	52847000	41310000	0.55321	1.2649	0.44616	0.755	0.423634	31598000000	34537000000	39093000000	18542000000	22287000000	23082000000	0.55855	0.56392	0.56926	0.99	2.243	0.784	1.339	0.68253
A0A0D9R2K9	132	K	Eukaryotic translation elongation factor 1 gamma	EEF1G	26631000	29714000	30238000	19509000	25710000	28602000	0.52566	0.57473	0.44394	0.515	0.0186398	31598000000	34537000000	39093000000	18542000000	22287000000	23082000000	0.55855	0.56392	0.56926	0.941	1.019	0.78	0.913	0.423522
A0A0D9R2K9	285	K	Eukaryotic translation elongation factor 1 gamma	EEF1G	35936000	29130000	18843000	20092000	27845000	21841000	0.86364	0.74314	0.82029	0.809	0.0582414	31598000000	34537000000	39093000000	18542000000	22287000000	23082000000	0.55855	0.56392	0.56926	1.546	1.318	1.441	1.435	0.0239149
A0A0D9R2L0	68	K	Cytokine receptor like factor 3	CRLF3	92328000	160020000		106310000	156000000		0.87162	0.72118		0.796	0.333229	18028000	52001000	130410000	37486000	63897000	133920000		1.4859	1.8279		0.485		0.485
A0A0D9R2L8	1109	K	"""RB binding protein 6, ubiquitin ligase"""	RBBP6	173700000	255840000	210790000	245150000	394910000	427660000	1.1112	1.9151	1.0807	1.369	0.347734	62656000		34170000	49294000		28261000	0.84122			1.321			1.321
A0A0D9R2N5	465	K	SUZ12 polycomb repressive complex 2 subunit	SUZ12					5206700							330270000	398430000	671840000	325810000	379080000	550330000	1.0133	1.0213	0.95718
A0A0D9R2R9	488	K	Alpha-mannosidase	MAN2B1	7283700	5689600	7902000	862260	4540700	6273000	0.13318	0.70775	0.70684	0.516	0.316416	491730000	438230000	505510000	483360000	478270000	586750000	0.93127	1.0057	1.1492	0.143	0.704	0.615	0.487	0.276115
A0A0D9R2S9	16	K	"""Enoyl-CoA hydratase, short chain 1"""	ECHS1	69630000	80330000	118730000	64835000	73012000	88318000	0.96552	1.052	0.81808	0.945	0.565178	3951300000	5600500000	4797300000	4191600000	5234800000	5071200000	1.291	1.1362	0.96582	0.748	0.926	0.847	0.84	0.143696
A0A0D9R2T1	472	K	Glucosidase II alpha subunit	GANAB	6959100		7576800	7704500		11296000	1.4979		1.318	1.408	0.165525	38911000000	40337000000	47925000000	41787000000	43301000000	52062000000	1.1293	1.1783	1.1152	1.326		1.182	1.254	0.220992
A0A0D9R2U1	185	K	Autophagy-related protein 3	ATG3	4024500		4685800	5865500		5677200	1.0287		1.0908	1.06	0.397067	449110000	512530000	606090000	340320000	310560000	359800000	0.6847	0.58789	0.61774	1.502		1.766	1.634	0.14678
A0A0D9R2U6	349	K	DEAD-box helicase 17	DDX17		17532000	17577000		18505000	14210000		0.7617	0.69489	0.728	0.128149	45630000000	17593000000	18455000000	40072000000	14139000000	16030000000	0.79543	0.86583	0.80608		0.88	0.862	0.871	0.0670842
A0A0D9R2U6	53	K	DEAD-box helicase 17	DDX17		61417000			58204000			0.69492		0.695		45630000000	17593000000	18455000000	40072000000	14139000000	16030000000	0.79543	0.86583	0.80608		0.803		0.803
A0A0D9R2U6	234	K	DEAD-box helicase 17	DDX17	2065300	3522100	11214000	4416500	6162600	10833000	1.9463	1.6898	0.70223	1.446	0.549091	45630000000	17593000000	18455000000	40072000000	14139000000	16030000000	0.79543	0.86583	0.80608	2.447	1.952	0.871	1.757	0.341459
A0A0D9R2V4	130	K	Nucleolin	NCL	49124000	46757000	53325000	50437000	46935000	66499000	0.88374	0.97888	1.0044	0.956	0.430928	97573000000	91050000000	92533000000	83114000000	74836000000	77208000000	0.84924	0.84895	0.85552	1.041	1.153	1.174	1.123	0.13016
A0A0D9R2V4	330	K	Nucleolin	NCL	9125000	8371400	7622800	9411100	8344300	8998400	0.95949	0.75346	0.91375	0.876	0.265823	97573000000	91050000000	92533000000	83114000000	74836000000	77208000000	0.84924	0.84895	0.85552	1.13	0.888	1.068	1.029	0.819939
A0A0D9R2V4	77	K	Nucleolin	NCL	45139000	48206000	44057000	53559000	59016000	64085000	1.0952	1.0293	1.0138	1.046	0.26384	97573000000	91050000000	92533000000	83114000000	74836000000	77208000000	0.84924	0.84895	0.85552	1.29	1.212	1.185	1.229	0.0221326
A0A0D9R2V4	325	K	Nucleolin	NCL	87640000	88208000	95694000	80237000	78179000	79309000	0.67048	0.6362	0.62074	0.642	0.00392715	97573000000	91050000000	92533000000	83114000000	74836000000	77208000000	0.84924	0.84895	0.85552	0.79	0.749	0.726	0.755	0.0113088
A0A0D9R2V4	123	K	Nucleolin	NCL		8702100			5763000			0.74591		0.746		97573000000	91050000000	92533000000	83114000000	74836000000	77208000000	0.84924	0.84895	0.85552		0.879		0.879
A0A0D9R2V4	197	K	Nucleolin	NCL				5329300								97573000000	91050000000	92533000000	83114000000	74836000000	77208000000	0.84924	0.84895	0.85552
A0A0D9R2V4	182	K	Nucleolin	NCL	69551000	91910000	131980000	122500000	118550000	148340000	1.528	1.1694	1.0905	1.263	0.219402	97573000000	91050000000	92533000000	83114000000	74836000000	77208000000	0.84924	0.84895	0.85552	1.799	1.377	1.275	1.484	0.0954502
A0A0D9R2V4	156	K	Nucleolin	NCL		34482000	26779000		32690000	33810000		0.78716	0.80239	0.795	0.0375051	97573000000	91050000000	92533000000	83114000000	74836000000	77208000000	0.84924	0.84895	0.85552		0.927	0.938	0.933	0.0756077
A0A0D9R2V4	298	K	Nucleolin	NCL	108980000	130100000	140450000	46275000	50941000	56928000	0.27089	0.24705	0.27694	0.265	0.00103663	97573000000	91050000000	92533000000	83114000000	74836000000	77208000000	0.84924	0.84895	0.85552	0.319	0.291	0.324	0.311	0.00123289
A0A0D9R2V4	230	K	Nucleolin	NCL	3641100	5453100	3143600	42982000	42083000	35867000	20.327	5.2411	10.956	12.175	0.0391231	97573000000	91050000000	92533000000	83114000000	74836000000	77208000000	0.84924	0.84895	0.85552	23.936	6.174	12.806	14.305	0.0344818
A0A0D9R2V4	202	K	Nucleolin	NCL	16175000		14192000	20945000	16300000	16557000	1.0464		1.091	1.069	0.266896	97573000000	91050000000	92533000000	83114000000	74836000000	77208000000	0.84924	0.84895	0.85552	1.232		1.275	1.254	0.0681365
A0A0D9R2V4	47	K	Nucleolin	NCL	51598000	38097000	42595000	58934000	54679000	49577000	0.90793	1.0076	0.85349	0.923	0.298918	97573000000	91050000000	92533000000	83114000000	74836000000	77208000000	0.84924	0.84895	0.85552	1.069	1.187	0.998	1.085	0.330495
A0A0D9R2V4	392	K	Nucleolin	NCL	14909000	11497000	12522000	11624000	8642000	11223000	0.58422	0.71456	0.86415	0.721	0.133472	97573000000	91050000000	92533000000	83114000000	74836000000	77208000000	0.84924	0.84895	0.85552	0.688	0.842	1.01	0.847	0.318862
A0A0D9R2V4	101	K	Nucleolin	NCL	63726000	63823000	73399000	85070000	79369000	92969000	1.041	0.99744	0.93884	0.992	0.838431	97573000000	91050000000	92533000000	83114000000	74836000000	77208000000	0.84924	0.84895	0.85552	1.226	1.175	1.097	1.166	0.0614654
A0A0D9R2V4	151	K	Nucleolin	NCL	288550000	380650000	284130000	300770000	409220000	366440000	0.88796	0.73337	0.73977	0.787	0.0859276	97573000000	91050000000	92533000000	83114000000	74836000000	77208000000	0.84924	0.84895	0.85552	1.046	0.864	0.865	0.925	0.402078
A0A0D9R2V4	86	K	Nucleolin	NCL			1201200			18415000			9.5503	9.55		97573000000	91050000000	92533000000	83114000000	74836000000	77208000000	0.84924	0.84895	0.85552			11.163	11.163
A0A0D9R2W4	65	K	TBC1 domain family member 3G-like isoform X4 [Chlorocebus sabaeus]				9351300			493730			0.11501	0.115
A0A0D9R300	506	K	heterogeneous nuclear ribonucleoprotein U-like protein 2 isoform X1 [Chlorocebus sabaeus]		164280	358300	9416300	14062000	13105000	11448000	65.025	26.134	1.0381	30.732	0.24646	7631800000	14849000000	15155000000	7453300000	13176000000	14279000000	1.107	1.074	1.0613	58.74	24.333	0.978	28.017	0.254063
A0A0D9R300	570	K	heterogeneous nuclear ribonucleoprotein U-like protein 2 isoform X1 [Chlorocebus sabaeus]		4173200			4715900			0.73857			0.739		7631800000	14849000000	15155000000	7453300000	13176000000	14279000000	1.107	1.074	1.0613	0.667			0.667
A0A0D9R303	80	K	Dyskerin pseudouridine synthase 1	DKC1		7659100			2960500			0.52982		0.53		3682800000	4845300000	4364800000	3146900000	4537200000	3888100000	1.0062	0.96806	1.2213		0.547		0.547
A0A0D9R315	1464	K	Kinesin family member 20B	KIF20B		34344000			44877000			1.1374		1.137		1439300000	1300000000	571620000	747440000	1239500000	443330000	0.7989	1.233	0.91935		0.922		0.922
A0A0D9R325	73	K	Calponin	CNN1			12095000			7124100			0.4602	0.46		561860000	546250000	787230000	232240000	229220000	356180000	0.48655	0.7397	0.34498			1.334	1.334
A0A0D9R327	64	K	ECSIT signalling integrator	ECSIT	6445500			4403300			0.74314			0.743		516100000	375010000	325710000	310340000	342640000	278590000	1.1046	1.1931	1.0792	0.673			0.673
A0A0D9R328	497	K	Glucose-6-phosphate 1-dehydrogenase	G6PD	45258000	47033000	53641000	39924000	44832000	53348000	0.67963	0.65386	0.67124	0.668	0.00119546	30649000000	28341000000	35884000000	16161000000	15920000000	20055000000	0.59719	0.61324	0.57123	1.138	1.066	1.175	1.126	0.078011
A0A0D9R328	432	K	Glucose-6-phosphate 1-dehydrogenase	G6PD		18039000	15880000		17127000	19201000		0.77474	0.93284	0.854	0.43292	30649000000	28341000000	35884000000	16161000000	15920000000	20055000000	0.59719	0.61324	0.57123		1.263	1.633	1.448	0.29615
A0A0D9R328	89	K	Glucose-6-phosphate 1-dehydrogenase	G6PD			3645200			5103900			0.76144	0.761		30649000000	28341000000	35884000000	16161000000	15920000000	20055000000	0.59719	0.61324	0.57123			1.333	1.333
A0A0D9R328	171	K	Glucose-6-phosphate 1-dehydrogenase	G6PD	67523000			40449000			0.44274			0.443		30649000000	28341000000	35884000000	16161000000	15920000000	20055000000	0.59719	0.61324	0.57123	0.741			0.741
A0A0D9R333	246	K	ATP binding cassette subfamily B member 8	ABCB8		786460		11198000	16222000			10.979		10.979		824420000	887850000	886090000	923480000	1045900000	999320000	1.0172	1.2444	1.2245		8.823		8.823
A0A0D9R333	681	K	ATP binding cassette subfamily B member 8	ABCB8	6777600			7639200			1.0735			1.074		824420000	887850000	886090000	923480000	1045900000	999320000	1.0172	1.2444	1.2245	1.055			1.055
A0A0D9R339	725	K	26S proteasome non-ATPase regulatory subunit 1	PSMD1	89446000	126790000	96214000	118340000	127060000	107400000	0.79859	0.69659	0.84727	0.781	0.0717018	8007100000	9416600000	10039000000	6419500000	7162900000	7111300000	0.76789	0.7982	0.80664	1.04	0.873	1.05	0.988	0.848438
A0A0D9R354	161	K	Solute carrier family 3 member 2	SLC3A2	16217000	16620000	17818000	29121000	32408000	34338000	1.5137	0.15271	1.386	1.017	0.719757	24898000000	25973000000	26722000000	32580000000	33798000000	34431000000	1.4242	1.5199	1.3988	1.063	0.1	0.991	0.718	0.512859
A0A0D9R354	256	K	Solute carrier family 3 member 2	SLC3A2	11921000	8486700	12022000	19622000	14176000	20473000	1.3851	1.5818	1.3048	1.424	0.0373972	24898000000	25973000000	26722000000	32580000000	33798000000	34431000000	1.4242	1.5199	1.3988	0.973	1.041	0.933	0.982	0.677212
A0A0D9R354	267	K	Solute carrier family 3 member 2	SLC3A2	4092000		5922500	13203000		8241800	1.8183		1.5138	1.666	0.159542	24898000000	25973000000	26722000000	32580000000	33798000000	34431000000	1.4242	1.5199	1.3988	1.277		1.082	1.18	0.399264
A0A0D9R354	167	K	Solute carrier family 3 member 2	SLC3A2	20798000		6889900	32528000		35209000	1.269		4.731	3	0.511954	24898000000	25973000000	26722000000	32580000000	33798000000	34431000000	1.4242	1.5199	1.3988	0.891		3.382	2.137	0.663147
A0A0D9R354	299	K	Solute carrier family 3 member 2	SLC3A2	43565000	54277000	64455000	65215000	89017000	79307000	1.2344	1.1674	1.0928	1.165	0.0724661	24898000000	25973000000	26722000000	32580000000	33798000000	34431000000	1.4242	1.5199	1.3988	0.867	0.768	0.781	0.805	0.0425491
A0A0D9R357	124	K	Golgi SNAP receptor complex member 1	GOSR1				15283000		12542000						515410000	488160000	578010000	663450000	620000000	810920000	1.617	1.335	1.386
A0A0D9R370	2016	K	Filamin A	FLNA			38283000			41201000			0.84607	0.846		111890000000	105750000000	136760000000	62968000000	59266000000	81892000000	0.58388	0.59906	0.57765			1.465	1.465
A0A0D9R370	2207	K	Filamin A	FLNA	917850			7286500			5.9402			5.94		111890000000	105750000000	136760000000	62968000000	59266000000	81892000000	0.58388	0.59906	0.57765	10.174			10.174
A0A0D9R370	2613	K	Filamin A	FLNA	659270	1674000	1029200	7177100	8669500	9303400	12.224	3.1825	6.3997	7.269	0.060908	111890000000	105750000000	136760000000	62968000000	59266000000	81892000000	0.58388	0.59906	0.57765	20.936	5.312	11.079	12.442	0.0393993
A0A0D9R370	916	K	Filamin A	FLNA	16482000		12565000	20735000		611340	0.83059		0.087694	0.459	0.56129	111890000000	105750000000	136760000000	62968000000	59266000000	81892000000	0.58388	0.59906	0.57765	1.423		0.152	0.788	0.713005
A0A0D9R370	700	K	Filamin A	FLNA	121990000	123720000	127760000	58472000	81310000	85037000	0.26493	0.29159	0.45872	0.338	0.0329755	111890000000	105750000000	136760000000	62968000000	59266000000	81892000000	0.58388	0.59906	0.57765	0.454	0.487	0.794	0.578	0.114624
A0A0D9R370	299	K	Filamin A	FLNA			6670500			4147400			0.55446	0.554		111890000000	105750000000	136760000000	62968000000	59266000000	81892000000	0.58388	0.59906	0.57765			0.96	0.96
A0A0D9R370	2599	K	Filamin A	FLNA		49759000			27816000			0.40875		0.409		111890000000	105750000000	136760000000	62968000000	59266000000	81892000000	0.58388	0.59906	0.57765		0.682		0.682
A0A0D9R370	2379	K	Filamin A	FLNA		13562000			1997200			0.33824		0.338		111890000000	105750000000	136760000000	62968000000	59266000000	81892000000	0.58388	0.59906	0.57765		0.565		0.565
A0A0D9R370	994	K	Filamin A	FLNA	50105000	54589000	30136000	142240000	134490000	32876000	1.3321	1.1272	0.91961	1.126	0.498541	111890000000	105750000000	136760000000	62968000000	59266000000	81892000000	0.58388	0.59906	0.57765	2.281	1.882	1.592	1.918	0.0372604
A0A0D9R370	1992	K	Filamin A	FLNA												111890000000	105750000000	136760000000	62968000000	59266000000	81892000000	0.58388	0.59906	0.57765
A0A0D9R370	781	K	Filamin A	FLNA	21704000			20514000			0.7377			0.738		111890000000	105750000000	136760000000	62968000000	59266000000	81892000000	0.58388	0.59906	0.57765	1.263			1.263
A0A0D9R381	169	K	Twinfilin actin binding protein 1	TWF1	41960000	5467600		23494000	5254300		0.76776	0.75653		0.762	0.0244062	1075700000	1496900000	1814100000	1410000000	1657200000	2746700000	0.80501	0.83326	0.90477	0.954	0.908		0.931	0.288351
A0A0D9R383	33	K	Upstream transcription factor family member 3	USF3		31776000			238760000			7.0315		7.032
A0A0D9R383	32	K	Upstream transcription factor family member 3	USF3		31776000			238760000			7.0315		7.032
A0A0D9R386	107	K	Acyl carrier protein	NDUFAB1	9695600		7240400	7689000		6684300	0.58716		0.61569	0.601	0.0419225	4675200000	5651500000	7226100000	5516100000	7390700000	8286100000	1.4757	1.0744	1.0769	0.398		0.572	0.485	0.212395
A0A0D9R388	34	K	"""N(alpha)-acetyltransferase 50, NatE catalytic subunit"""	NAA50	200600000	154380000	1086500000	75162000	59302000	472790000	0.30966	0.37136	0.31731	0.333	0.00396884	681810000	370730000	725010000	405820000	230530000	416950000	0.53871	0.41414	0.52439	0.575	0.897	0.605	0.692	0.152751
A0A0D9R388	37	K	"""N(alpha)-acetyltransferase 50, NatE catalytic subunit"""	NAA50	211570000	164210000	137430000	141900000	129940000	97837000	0.53468	0.47259	0.55445	0.521	0.00807064	681810000	370730000	725010000	405820000	230530000	416950000	0.53871	0.41414	0.52439	0.993	1.141	1.057	1.064	0.346311
A0A0D9R392	163	K	ATPase H+ transporting V1 subunit A	ATP6V1A		13263000			1277300			0.13617		0.136		5078000000	6716300000	7959500000	4744700000	5509300000	6573200000	0.884	0.90311	0.89278		0.151		0.151
A0A0D9R395	278	K	Methyl-CpG-binding protein 2	MECP2			154570000									7490200	7315900		14841000	12030000
A0A0D9R395	264	K	Methyl-CpG-binding protein 2	MECP2	5506500000	4957300000	154570000	529970	113350		9.9187e-05	4.0638e-05		0	FALSE	7490200	7315900		14841000	12030000
A0A0D9R3A5	1863	K	Host cell factor C1	HCFC1	3005600			3150700			0.51478			0.515		4359500000	3871300000	4472900000	3355600000	3216800000	3710400000	0.9556	0.84918	0.85117	0.539			0.539
A0A0D9R3D9	776	K	dedicator of cytokinesis protein 6 isoform X13 [Chlorocebus sabaeus]		20631000	23681000	42248000	22549000	13681000	37568000	0.94477	0.23296	0.78948	0.656	0.392022	35513000	31235000	82409000	22463000	42902000	57996000	0.7349	0.96396	0.80568	1.286	0.242	0.98	0.836	0.596014
A0A0D9R3F9	399	K	Atlastin GTPase 3	ATL3	11371000	16487000	14781000	17691000	20920000	25857000	1.1761	0.95192	1.1779	1.102	0.398685	8204600000	9467100000	10765000000	9034300000	10761000000	9728000000	0.92231	0.92211	0.91954	1.275	1.032	1.281	1.196	0.184388
A0A0D9R3G2	109	K	Reticulon		12528000	17473000	21481000	14005000	16001000	24368000	0.88285	0.74524	0.8244	0.817	0.0773666	9023300000	6942600000	12434000000	10152000000	7649100000	14259000000	1.5241	1.4299	1.5534	0.579	0.521	0.531	0.544	0.00421974
A0A0D9R3G2	217	K	Reticulon				56042000			34799000			0.27392	0.274		9023300000	6942600000	12434000000	10152000000	7649100000	14259000000	1.5241	1.4299	1.5534			0.176	0.176
A0A0D9R3G2	202	K	Reticulon		43903000	42728000	56301000	46970000	58058000	57646000	1.1824	1.3374	0.82914	1.116	0.658134	9023300000	6942600000	12434000000	10152000000	7649100000	14259000000	1.5241	1.4299	1.5534	0.776	0.935	0.534	0.748	0.257639
A0A0D9R3I8	197	K	Ubiquitin thioesterase	OTUB1	28142000	21519000	18524000	25746000	21033000	19446000	0.74218	0.94222	0.75506	0.813	0.152082	3509900000	4009600000	4314900000	2142400000	2391800000	2771000000	0.56687	0.59531	0.61763	1.309	1.583	1.223	1.372	0.0818169
A0A0D9R3J7	152	K	B cell receptor associated protein 31	BCAP31												30339000000	37379000000	46148000000	27618000000	36598000000	42114000000	1.0342	1.0476	1.0042
A0A0D9R3J7	124	K	B cell receptor associated protein 31	BCAP31	5878100	5656700	7421000	9027000	9464900	13322000	1.2634	1.4253	1.4096	1.366	0.02227	30339000000	37379000000	46148000000	27618000000	36598000000	42114000000	1.0342	1.0476	1.0042	1.222	1.361	1.404	1.329	0.0316465
A0A0D9R3J7	134	K	B cell receptor associated protein 31	BCAP31	7187200	7396900		9549200	9802200		1.2268	1.4455		1.336	0.244964	30339000000	37379000000	46148000000	27618000000	36598000000	42114000000	1.0342	1.0476	1.0042	1.186	1.38		1.283	0.261144
A0A0D9R3J7	219	K	B cell receptor associated protein 31	BCAP31		14065000	7987800		20327000	10838000		1.2821	1.0483	1.165	0.487995	30339000000	37379000000	46148000000	27618000000	36598000000	42114000000	1.0342	1.0476	1.0042		1.224	1.044	1.134	0.47262
A0A0D9R3J7	143	K	B cell receptor associated protein 31	BCAP31	2701200	2856800		5664100	7012600		1.8057	2.2988		2.052	0.149887	30339000000	37379000000	46148000000	27618000000	36598000000	42114000000	1.0342	1.0476	1.0042	1.746	2.194		1.97	0.150254
A0A0D9R3K0	34	K	Eukaryotic translation initiation factor 3 subunit L	EIF3L	20876000	4859700	44005000	19114000	5723300	69786000	0.76015	0.92544	1.145	0.944	0.668007	5657800000	6268300000	6153700000	3888400000	4517900000	4141400000	0.82077	0.76847	0.7307	0.926	1.204	1.567	1.232	0.422666
A0A0D9R3K0	227	K	Eukaryotic translation initiation factor 3 subunit L	EIF3L	9266600	9657600	9768100	9291500	7685800	8544100	0.78614	0.86691	0.79905	0.817	0.0318595	5657800000	6268300000	6153700000	3888400000	4517900000	4141400000	0.82077	0.76847	0.7307	0.958	1.128	1.094	1.06	0.459449
A0A0D9R3L0	277	K	Coactivator associated arginine methyltransferase 1	CARM1	8966700	9889600	9400300	9294800	10865000	10668000	0.91532	0.90352	0.91002	0.91	0.00234492	362630000	507050000	631580000	180600000	265630000	340880000	0.51589	0.73408	0.60248	1.774	1.231	1.51	1.505	0.0916622
A0A0D9R3L1	147	K	Stress induced phosphoprotein 1	STIP1	37199000	46992000	59279000	22751000	36484000	36935000	0.46462	0.42527	0.43399	0.441	0.00159904	22740000000	22691000000	24848000000	12609000000	12523000000	13870000000	0.56961	0.53046	0.58842	0.816	0.802	0.738	0.785	0.023644
A0A0D9R3L1	578	K	Stress induced phosphoprotein 1	STIP1	20028000		29957000	17795000		23012000	0.60161		0.54207	0.572	0.0832573	22740000000	22691000000	24848000000	12609000000	12523000000	13870000000	0.56961	0.53046	0.58842	1.056		0.921	0.989	0.909109
A0A0D9R3L1	294	K	Stress induced phosphoprotein 1	STIP1	60417000	56690000	7438500	49060000	49402000	63447000	0.67739	0.63972	0.79819	0.705	0.0488616	22740000000	22691000000	24848000000	12609000000	12523000000	13870000000	0.56961	0.53046	0.58842	1.189	1.206	1.356	1.25	0.0490841
A0A0D9R3L1	373	K	Stress induced phosphoprotein 1	STIP1	138350000	131820000		95196000	80626000		0.47228	0.5302		0.501	0.0748691	22740000000	22691000000	24848000000	12609000000	12523000000	13870000000	0.56961	0.53046	0.58842	0.829	1		0.915	0.608173
A0A0D9R3L1	436	K	Stress induced phosphoprotein 1	STIP1												22740000000	22691000000	24848000000	12609000000	12523000000	13870000000	0.56961	0.53046	0.58842
A0A0D9R3L1	494	K	Stress induced phosphoprotein 1	STIP1	9139600	10472000	9610300	7621000	8956600	7127400	0.89828	0.60594	0.67054	0.725	0.145721	22740000000	22691000000	24848000000	12609000000	12523000000	13870000000	0.56961	0.53046	0.58842	1.577	1.142	1.14	1.286	0.211206
A0A0D9R3L1	534	K	Stress induced phosphoprotein 1	STIP1	28057000	31524000	27536000	25835000	28898000	28637000	0.77463	0.75736	0.84772	0.793	0.0312766	22740000000	22691000000	24848000000	12609000000	12523000000	13870000000	0.56961	0.53046	0.58842	1.36	1.428	1.441	1.41	0.00408903
A0A0D9R3L1	429	K	Stress induced phosphoprotein 1	STIP1	22537000	30681000	31964000	16931000	27919000	21928000	0.66254	0.67876	0.60206	0.648	0.0104342	22740000000	22691000000	24848000000	12609000000	12523000000	13870000000	0.56961	0.53046	0.58842	1.163	1.28	1.023	1.155	0.219917
A0A0D9R3M2	132	K	Coronin	CORO6		1247300	9752600		9538900	8571300		6.9087	1.3937	4.151	0.499881
A0A0D9R3P2	74	K	40S ribosomal protein S7	RPS7	50822000			34448000			0.545			0.545		6740300000	6338400000	2109500000	4171600000	4397000000	1325700000	0.71893	0.71591	0.78598	0.758			0.758
A0A0D9R3P2	155	K	40S ribosomal protein S7	RPS7	161910000	139660000	183290000	130410000	128510000	142520000	0.6433	0.62199	0.6278	0.631	0.000712909	6740300000	6338400000	2109500000	4171600000	4397000000	1325700000	0.71893	0.71591	0.78598	0.895	0.869	0.799	0.854	0.0625202
A0A0D9R3P2	90	K	40S ribosomal protein S7	RPS7	1084800	6673900	12130000	10707000	3797500	10507000	1.5461	0.17593	0.63623	0.786	0.528211	6740300000	6338400000	2109500000	4171600000	4397000000	1325700000	0.71893	0.71591	0.78598	2.151	0.246	0.809	1.069	0.747967
A0A0D9R3P2	142	K	40S ribosomal protein S7	RPS7			31582000			24660000			0.77885	0.779		6740300000	6338400000	2109500000	4171600000	4397000000	1325700000	0.71893	0.71591	0.78598			0.991	0.991
A0A0D9R3P2	178	K	40S ribosomal protein S7	RPS7	36176000	46187000	66934000	34684000	36624000	51589000	0.69193	0.58173	0.57483	0.616	0.0218799	6740300000	6338400000	2109500000	4171600000	4397000000	1325700000	0.71893	0.71591	0.78598	0.962	0.813	0.731	0.835	0.197288
A0A0D9R3P2	169	K	40S ribosomal protein S7	RPS7	35370000	23453000	37093000	16499000	20474000	20372000	0.28371	0.59979	0.23256	0.372	0.0929208	6740300000	6338400000	2109500000	4171600000	4397000000	1325700000	0.71893	0.71591	0.78598	0.395	0.838	0.296	0.51	0.178398
A0A0D9R3P5	607	K	Calcium-transporting ATPase	ATP2B3	13390000		18043000	22841000		29558000	1.2784		1.3856	1.332	0.125162	1064000000	1532500000	1584100000	1404600000	2134600000	2337200000	1.2415	1.3743	1.1297	1.03		1.227	1.129	0.517675
A0A0D9R3S5	604	K	Interleukin enhancer binding factor 3	ILF3	4658700	15637000	15486000	5625400	18112000	17537000	1.0384	1.1756	0.93525	1.05	0.640063	31923000000	32729000000	40144000000	32132000000	31826000000	40817000000	1.0782	1.0327	1.0712	0.963	1.138	0.873	0.991	0.890611
A0A0D9R3S5	557	K	Interleukin enhancer binding factor 3	ILF3	19261000			31414000			0.97782			0.978		31923000000	32729000000	40144000000	32132000000	31826000000	40817000000	1.0782	1.0327	1.0712	0.907			0.907
A0A0D9R3T9	45	K	Peptidylprolyl isomerase	FKBP2	54435000			40718000			0.71845			0.718		6084800000	6664800000	6606000000	6169200000	6781300000	6441200000	0.90787	0.89636	0.91259	0.791			0.791
A0A0D9R3W4	1363	K	Thyroid hormone receptor interactor 12	TRIP12		1004600			1749100			1.5667		1.567		1886400000	2276500000	2169900000	1624400000	2038800000	1746400000	0.86655	0.95414	0.93962		1.642		1.642
A0A0D9R3W5	533	K	Protein disulfide-isomerase A4	PDIA4	18364000	7572500		17456000	29108000		0.76891	3.2132		1.991	0.732268	239450000000	252530000000	285200000000	260480000000	281440000000	311200000000	1.1536	1.1612	1.1782	0.667	2.767		1.717	0.81179
A0A0D9R3W5	234	K	Protein disulfide-isomerase A4	PDIA4	15081000	16712000	16905000	10729000	11327000	10700000	0.51488	0.53566	0.55816	0.536	0.00208683	239450000000	252530000000	285200000000	260480000000	281440000000	311200000000	1.1536	1.1612	1.1782	0.446	0.461	0.474	0.46	0.000770387
A0A0D9R3W5	245	K	Protein disulfide-isomerase A4	PDIA4	57820000	49850000	65181000	38257000	38187000	48315000	0.59262	0.61207	0.60922	0.605	0.000600944	239450000000	252530000000	285200000000	260480000000	281440000000	311200000000	1.1536	1.1612	1.1782	0.514	0.527	0.517	0.519	0.000198825
A0A0D9R3W5	484	K	Protein disulfide-isomerase A4	PDIA4	24642000	19376000	25082000	2575200	16238000	14131000	0.072184	0.66454	0.46376	0.4	0.271097	239450000000	252530000000	285200000000	260480000000	281440000000	311200000000	1.1536	1.1612	1.1782	0.063	0.572	0.394	0.343	0.231507
A0A0D9R3W5	346	K	Protein disulfide-isomerase A4	PDIA4	39450000	39520000	33660000	28810000	34642000	39054000	0.68434	0.82618	0.7217	0.744	0.0489686	239450000000	252530000000	285200000000	260480000000	281440000000	311200000000	1.1536	1.1612	1.1782	0.593	0.711	0.613	0.639	0.0221929
A0A0D9R3W5	543	K	Protein disulfide-isomerase A4	PDIA4	8542600	12524000	12060000	8265300	11639000	11949000	0.74338	0.78203	0.70415	0.743	0.0151718	239450000000	252530000000	285200000000	260480000000	281440000000	311200000000	1.1536	1.1612	1.1782	0.644	0.673	0.598	0.638	0.00868603
A0A0D9R3W5	163	K	Protein disulfide-isomerase A4	PDIA4	13921000	19957000	13986000	12294000	15807000	13076000	0.71023	0.65136	0.74381	0.702	0.017479	239450000000	252530000000	285200000000	260480000000	281440000000	311200000000	1.1536	1.1612	1.1782	0.616	0.561	0.631	0.603	0.00740311
A0A0D9R3W5	629	K	Protein disulfide-isomerase A4	PDIA4	69335000	53406000	50837000	55094000	42502000	46151000	0.71226	0.74151	0.74156	0.732	0.00275821	239450000000	252530000000	285200000000	260480000000	281440000000	311200000000	1.1536	1.1612	1.1782	0.617	0.639	0.629	0.628	0.000711846
A0A0D9R3W5	141	K	Protein disulfide-isomerase A4	PDIA4			8023100			4193800			0.60365	0.604		239450000000	252530000000	285200000000	260480000000	281440000000	311200000000	1.1536	1.1612	1.1782			0.512	0.512
A0A0D9R3W5	335	K	Protein disulfide-isomerase A4	PDIA4	233440000	162760000	247370000	198890000	135230000	192850000	0.59255	0.66619	0.60037	0.62	0.00882478	239450000000	252530000000	285200000000	260480000000	281440000000	311200000000	1.1536	1.1612	1.1782	0.514	0.574	0.51	0.533	0.00543853
A0A0D9R3W5	637	K	Protein disulfide-isomerase A4	PDIA4	93231000	97117000	82191000	110200000	90408000	78253000	0.57373	0.85641	0.7733	0.734	0.159776	239450000000	252530000000	285200000000	260480000000	281440000000	311200000000	1.1536	1.1612	1.1782	0.497	0.738	0.656	0.63	0.0804888
A0A0D9R3W5	570	K	Protein disulfide-isomerase A4	PDIA4	22683000	17301000	13485000	13951000	17683000	14064000	4.2676	0.53484	0.52371	1.775	0.950705	239450000000	252530000000	285200000000	260480000000	281440000000	311200000000	1.1536	1.1612	1.1782	3.699	0.461	0.445	1.535	0.924355
A0A0D9R3W5	611	K	Protein disulfide-isomerase A4	PDIA4		7557900			6621200			0.62272		0.623		239450000000	252530000000	285200000000	260480000000	281440000000	311200000000	1.1536	1.1612	1.1782		0.536		0.536
A0A0D9R3W5	485	K	Protein disulfide-isomerase A4	PDIA4	3244300	4062600	2911500									239450000000	252530000000	285200000000	260480000000	281440000000	311200000000	1.1536	1.1612	1.1782
A0A0D9R3W9	157	K	APOBEC1 complementation factor	A1CF	21941000			38269000			1.6619			1.662
A0A0D9R3Z4	337	K	Cullin 1	CUL1			6868100			4952300			0.73381	0.734		3304200000	3075100000	3054100000	1917800000	2232100000	1856300000	0.6296	0.68756	0.68203			1.076	1.076
A0A0D9R409	156	K	ER membrane protein complex subunit 7	EMC7			715310			9921700			6.2024	6.202		2608500000	2697700000	2392300000	2962400000	3218900000	3539400000	1.3499	1.3061	1.083			5.727	5.727
A0A0D9R480	52	K	"""Actin, alpha, cardiac muscle 1"""	ACTC1	9134800			5912400			0.76677			0.767		19814000000	22015000000	25892000000	13676000000	14959000000	19249000000	0.68403	0.72923	0.75987	1.121			1.121
A0A0D9R480	63	K	"""Actin, alpha, cardiac muscle 1"""	ACTC1	2199400000			2243700000			0.72187			0.722		19814000000	22015000000	25892000000	13676000000	14959000000	19249000000	0.68403	0.72923	0.75987	1.055			1.055
A0A0D9R480	328	K	"""Actin, alpha, cardiac muscle 1"""	ACTC1	274080000			484750000			1.2321			1.232		19814000000	22015000000	25892000000	13676000000	14959000000	19249000000	0.68403	0.72923	0.75987	1.801			1.801
A0A0D9R480	70	K	"""Actin, alpha, cardiac muscle 1"""	ACTC1	161180000			144260000			0.71629			0.716		19814000000	22015000000	25892000000	13676000000	14959000000	19249000000	0.68403	0.72923	0.75987	1.047			1.047
A0A0D9R482	37	K	Tyrosine 3-monooxygenase/tryptophan 5-monooxygenase activation protein theta	YWHAQ			7770100			4853800			0.47711	0.477		13164000000	15587000000	14438000000	6662500000	7948200000	7089400000	0.55317	0.54335	0.57114			0.835	0.835
A0A0D9R492	153	K	"""RAB, member of RAS oncogene family like 3"""	RABL3												336220000	264890000	427390000	298300000	284250000	424430000	0.87377	0.71903	0.84973
A0A0D9R4C9	75	K	Stromal cell derived factor 2	SDF2	42746000		44092000	38623000		40918000	0.69332		0.66542	0.679	0.0477115	2886800000	3200800000	3637500000	2913100000	3155400000	3322600000	1.1618	1.2138	1.0668	0.597		0.624	0.611	0.0402765
A0A0D9R4D2	137	K	Werner helicase interacting protein 1	WRNIP1	21647000			103150			0.0077703			0.008			15989000			6634900
A0A0D9R4D7	426	K	Terpene cyclase/mutase family member	LSS			7328300	7145600		7040100			1.0152	1.015		4639200000	4972600000	5715900000	4931300000	5182400000	5881600000	1.1055	1.0541	1.0238			0.992	0.992
A0A0D9R4G5	78	K	Cell division cycle 37	CDC37	102590000	127750000	161080000	56538000	103810000	66708000	0.57887	0.6613	0.52041	0.587	0.0240186	3260900000	4103600000	4087500000	1731900000	2219900000	2526400000	0.67083	0.65004	0.66018	0.863	1.017	0.788	0.889	0.311017
A0A0D9R4H1	1051	K	Isoleucyl-tRNA synthetase	IARS	8633400	6735600	6536600	1820500	942810	1768500	0.31698	0.21292	0.42744	0.319	0.041075	14278000000	15701000000	17430000000	9074500000	10050000000	10663000000	0.6321	0.65539	0.66453	0.501	0.325	0.643	0.49	0.0911478
A0A0D9R4H1	903	K	Isoleucyl-tRNA synthetase	IARS		24046000			26337000			0.79542		0.795		14278000000	15701000000	17430000000	9074500000	10050000000	10663000000	0.6321	0.65539	0.66453		1.214		1.214
A0A0D9R4H5	688	K	Collagen type VI alpha 1 chain	COL6A1	3858400	3901400	2379200	14549000	14916000	16598000	2.2025	2.9838	2.3546	2.514	0.0149252	5160700000	5320600000	4971700000	7054400000	6730900000	6202600000	1.4933	1.3932	1.4892	1.475	2.142	1.581	1.733	0.0621647
A0A0D9R4I0	210	K	Serine palmitoyltransferase long chain base subunit 1	SPTLC1	38205000	49444000	58634000	57332000	79592000	105490000	1.0705	1.1562	1.2048	1.144	0.0882218	13495000000	13909000000	13107000000	15111000000	15905000000	15175000000	1.2013	1.2561	1.1805	0.891	0.92	1.021	0.944	0.359844
A0A0D9R4I0	207	K	Serine palmitoyltransferase long chain base subunit 1	SPTLC1												13495000000	13909000000	13107000000	15111000000	15905000000	15175000000	1.2013	1.2561	1.1805
A0A0D9R4I0	126	K	Serine palmitoyltransferase long chain base subunit 1	SPTLC1	53724000	73517000	59380000	99730000	102690000	97825000	1.2975	1.2212	1.1661	1.228	0.032572	13495000000	13909000000	13107000000	15111000000	15905000000	15175000000	1.2013	1.2561	1.1805	1.08	0.972	0.988	1.013	0.790283
A0A0D9R4I0	222	K	Serine palmitoyltransferase long chain base subunit 1	SPTLC1	5562900			6462100			1.1306			1.131		13495000000	13909000000	13107000000	15111000000	15905000000	15175000000	1.2013	1.2561	1.1805	0.941			0.941
A0A0D9R4I5	169	K	Splicing factor 1	SF1	10634000	12281000	10528000	7701100	6900600	4601700	0.57662	0.51292	0.40241	0.497	0.0318474	952100000	1233600000	998650000	697870000	746100000	647140000	0.86514	0.76053	0.8554	0.667	0.674	0.47	0.604	0.0702404
A0A0D9R4K3	747	K	Pre-mRNA processing factor 4B	PRPF4B		16776000	20136000		12233000	5225000		0.55844	0.61699	0.588	0.0837608	514630000	608530000	801100000	450290000	565680000	660000000	1.1297	1.1709	0.8565		0.477	0.72	0.599	0.317586
A0A0D9R4K9	85	K	Protein disulfide isomerase family A member 6	PDIA6	77033000	88546000	98821000	81128000	72279000	80322000	0.68812	0.51743	0.45344	0.553	0.0563505	83305000000	96979000000	82891000000	78289000000	83934000000	81979000000	1.1345	1.1788	1.1593	0.607	0.439	0.391	0.479	0.0428141
A0A0D9R4K9	241	K	Protein disulfide isomerase family A member 6	PDIA6	1505100	15583000	17529000	13967000	17580000	35266000	9.1471	0.91157	2.2804	4.113	0.35432	83305000000	96979000000	82891000000	78289000000	83934000000	81979000000	1.1345	1.1788	1.1593	8.063	0.773	1.967	3.601	0.422305
A0A0D9R4K9	73	K	Protein disulfide isomerase family A member 6	PDIA6	158370000	113070000	133040000	218440000	159060000	192110000	0.94115	0.993	0.91577	0.95	0.216756	83305000000	96979000000	82891000000	78289000000	83934000000	81979000000	1.1345	1.1788	1.1593	0.83	0.842	0.79	0.821	0.0139624
A0A0D9R4K9	66	K	Protein disulfide isomerase family A member 6	PDIA6		165290000			165220000			0.65372		0.654		83305000000	96979000000	82891000000	78289000000	83934000000	81979000000	1.1345	1.1788	1.1593		0.555		0.555
A0A0D9R4K9	245	K	Protein disulfide isomerase family A member 6	PDIA6	37221000	46715000	44179000	47780000	44379000	44621000	0.98817	1.0404	0.87631	0.968	0.632747	83305000000	96979000000	82891000000	78289000000	83934000000	81979000000	1.1345	1.1788	1.1593	0.871	0.883	0.756	0.837	0.0969519
A0A0D9R4K9	368	K	Protein disulfide isomerase family A member 6	PDIA6												83305000000	96979000000	82891000000	78289000000	83934000000	81979000000	1.1345	1.1788	1.1593
A0A0D9R4L5	58	K	CDGSH iron-sulfur domain-containing protein 1 isoform X1 [Chlorocebus sabaeus]		12016000	9178700	9704200	34967000	22529000	22007000	2.7157	1.8135	1.5458	2.025	0.0810772	1079500000	2483800000	1047700000	1882800000	3433900000	1761800000	1.2248	1.2566	1.2223	2.217	1.443	1.265	1.642	0.153782
A0A0D9R4M2	128	K	Galectin	LGALS1	24553000	8263200	25705000	18268000	10163000	13708000	0.62232	0.645	0.63918	0.636	0.000841123	93677000000	108850000000	121610000000	71774000000	94123000000	105860000000	0.95324	0.91407	0.91977	0.653	0.706	0.695	0.685	0.00586626
A0A0D9R4M2	108	K	Galectin	LGALS1	77068000	57429000	87312000	70251000	56481000	72965000	0.73616	0.74029	0.7156	0.731	0.00167413	93677000000	108850000000	121610000000	71774000000	94123000000	105860000000	0.95324	0.91407	0.91977	0.772	0.81	0.778	0.787	0.00571973
A0A0D9R4M2	29	K	Galectin	LGALS1	747390000	1094400000	796900000	788870000	1155100000	921470000	0.78216	0.75416	0.81033	0.782	0.0104883	93677000000	108850000000	121610000000	71774000000	94123000000	105860000000	0.95324	0.91407	0.91977	0.821	0.825	0.881	0.842	0.0252127
A0A0D9R4N4	116	K	Glutathione S-transferase kappa	GSTK1			1716100			12907000			3.4227	3.423		2576000000	3374500000	2608200000	2846500000	3523500000	2402400000	1.2442	1.1155	1.0271			3.332	3.332
A0A0D9R4P5	843	K	"""Ribonucleoprotein, PTB binding 1"""	RAVER1	2613000			197160000			62.104			62.104		736830000	420950000	673140000	398260000	227540000	347860000	0.68129	0.7061	0.6265	91.156			91.156
A0A0D9R4S1	401	K	"""Phenylalanyl-tRNA synthetase 2, mitochondrial"""	FARS2	8296200	5278300	5840800	10937000	9555800	9327000	1.1966	1.1027	1.5122	1.271	0.185321	555380000	551510000	467770000	628850000	633220000	533980000	1.2691	1.2435	1.3041	0.943	0.887	1.16	0.997	0.928644
A0A0D9R4S1	202	K	"""Phenylalanyl-tRNA synthetase 2, mitochondrial"""	FARS2	12012000	24513000		25251000	21501000		1.5978	1.304		1.451	0.237537	555380000	551510000	467770000	628850000	633220000	533980000	1.2691	1.2435	1.3041	1.259	1.049		1.154	0.476161
A0A0D9R4T4	129	K	DNA polymerase delta interacting protein 2	POLDIP2		9080200	9615000		7940300	9630900		0.9252	0.90368	0.914	0.117019	3527600000	3755900000	3139900000	3197400000	3528600000	2883000000	0.90767	0.93533	0.86249		0.989	1.048	1.019	0.737639
A0A0D9R4U7	49	K	Tyrosine--tRNA ligase	YARS2			2866200			12524000			2.1499	2.15		1054800000	1118500000	1142000000	1097700000	1155500000	1174000000	1.231	1.1824	1.0259			2.096	2.096
A0A0D9R4U7	355	K	Tyrosine--tRNA ligase	YARS2	9005000	13564000		13641000	14449000		1.2743	0.70638		0.99	0.920152	1054800000	1118500000	1142000000	1097700000	1155500000	1174000000	1.231	1.1824	1.0259	1.035	0.597		0.816	0.647282
A0A0D9R4V8	1572	K	DNA (cytosine-5)-methyltransferase	DNMT1			11727000			9652200			0.64436	0.644		1476000000	1648300000	1736700000	977310000	1086500000	1132600000	0.69011	0.72464	0.62954			1.024	1.024
A0A0D9R4V8	1111	K	DNA (cytosine-5)-methyltransferase	DNMT1	4157900	4299400	1757200	22703000	26945000	25978000	6.2703	9.5415	11.909	9.24	0.0108893	1476000000	1648300000	1736700000	977310000	1086500000	1132600000	0.69011	0.72464	0.62954	9.086	13.167	18.917	13.723	0.00998804
A0A0D9R4V8	1115	K	DNA (cytosine-5)-methyltransferase	DNMT1	4157900	4299400	1757200	22703000	26945000	25978000	6.2703	9.5415	11.909	9.24	0.0108893	1476000000	1648300000	1736700000	977310000	1086500000	1132600000	0.69011	0.72464	0.62954	9.086	13.167	18.917	13.723	0.00998804
A0A0D9R4V8	1117	K	DNA (cytosine-5)-methyltransferase	DNMT1	4157900	4299400	1757200	22703000	26945000	25978000	6.2703	9.5415	11.909	9.24	0.0108893	1476000000	1648300000	1736700000	977310000	1086500000	1132600000	0.69011	0.72464	0.62954	9.086	13.167	18.917	13.723	0.00998804
A0A0D9R4V8	1113	K	DNA (cytosine-5)-methyltransferase	DNMT1	4157900	4299400	1757200	22703000	26945000	25978000	6.2703	9.5415	11.909	9.24	0.0108893	1476000000	1648300000	1736700000	977310000	1086500000	1132600000	0.69011	0.72464	0.62954	9.086	13.167	18.917	13.723	0.00998804
A0A0D9R4Z6	49	K	Thioredoxin domain containing 5	TXNDC5			17385000									34615000000	36509000000	38283000000	29303000000	33942000000	33683000000	0.96373	0.97273	0.99357
A0A0D9R4Z9	706	K	DENN domain containing 5B	DENND5B	14002000			23650000			1.3904			1.39
A0A0D9R514	63	K	Poly(rC) binding protein 3	PCBP3	111860000	101070000	106230000	147840000	125140000	130720000	0.93767	0.91053	1.0054	0.951	0.292954	156890000	39439000	258160000	75663000	17609000	128410000	0.41228		0.43988	2.274		2.286	2.28	0.00287469
A0A0D9R514	55	K	Poly(rC) binding protein 3	PCBP3	43678000	35124000	40307000	40713000	28656000	35770000	1.0265	0.76859	0.64097	0.812	0.308638	156890000	39439000	258160000	75663000	17609000	128410000	0.41228		0.43988	2.49		1.457	1.974	0.338449
A0A0D9R532	70	K	PAK1 interacting protein 1	PAK1IP1			7844900			15377000			1.9435	1.944		481590000	1846800000	1458200000	439820000	1057300000	1104300000	1.0296	0.84384	0.99964			1.944	1.944
A0A0D9R554	324	K	Protein O-fucosyltransferase 2	POFUT2				7322100								2023300000	2306900000	2642400000	1880500000	1988100000	2632400000	0.83157	0.90252	0.969
A0A0D9R5A7	52	K	heterogeneous nuclear ribonucleoprotein K [Chlorocebus sabaeus]		17995000	20225000	21558000	15060000	15676000	17073000	0.66983	0.63742	0.69747	0.668	0.00617801	84032000000	82932000000	87419000000	69434000000	70847000000	73468000000	0.87624	0.90333	0.89683	0.764	0.706	0.778	0.749	0.0155383
A0A0D9R5A7	163	K	heterogeneous nuclear ribonucleoprotein K [Chlorocebus sabaeus]													84032000000	82932000000	87419000000	69434000000	70847000000	73468000000	0.87624	0.90333	0.89683
A0A0D9R5A7	34	K	heterogeneous nuclear ribonucleoprotein K [Chlorocebus sabaeus]		140920000	128990000	129530000	142340000	141480000	97783000	0.78766	0.80411	0.786	0.793	0.00146217	84032000000	82932000000	87419000000	69434000000	70847000000	73468000000	0.87624	0.90333	0.89683	0.899	0.89	0.876	0.888	0.00602742
A0A0D9R5A7	219	K	heterogeneous nuclear ribonucleoprotein K [Chlorocebus sabaeus]		8669700			15315000			1.2274			1.227		84032000000	82932000000	87419000000	69434000000	70847000000	73468000000	0.87624	0.90333	0.89683	1.401			1.401
A0A0D9R5A7	198	K	heterogeneous nuclear ribonucleoprotein K [Chlorocebus sabaeus]		6421200			7734200			0.98598			0.986		84032000000	82932000000	87419000000	69434000000	70847000000	73468000000	0.87624	0.90333	0.89683	1.125			1.125
A0A0D9R5A7	405	K	heterogeneous nuclear ribonucleoprotein K [Chlorocebus sabaeus]		60864000	36966000	59641000	85226000	64864000	91147000	1.2107	1.3095	1.2163	1.246	0.0196287	84032000000	82932000000	87419000000	69434000000	70847000000	73468000000	0.87624	0.90333	0.89683	1.382	1.45	1.356	1.396	0.00533102
A0A0D9R5A7	422	K	heterogeneous nuclear ribonucleoprotein K [Chlorocebus sabaeus]				19095000			18114000			0.79268	0.793		84032000000	82932000000	87419000000	69434000000	70847000000	73468000000	0.87624	0.90333	0.89683			0.884	0.884
A0A0D9R5B8	1400	K	Kinetochore scaffold 1	KNL1		20334000			58920000			1.9172		1.917
A0A0D9R5B8	961	K	Kinetochore scaffold 1	KNL1
A0A0D9R5B8	963	K	Kinetochore scaffold 1	KNL1
A0A0D9R5E6	76	K	Heterogeneous nuclear ribonucleoprotein H3	HNRNPH3	54220000		73923000	48482000		82290000	0.71848		0.7627	0.741	0.0888164	13879000000	15119000000	15118000000	14840000000	15792000000	15374000000	1.1094	1.1516	1.1384	0.648		0.67	0.659	0.0359887
A0A0D9R5G0	201	K	Queuosine salvage protein	C9orf64		7498700	7539500		1502300	7845100		0.53374	0.81293	0.673	0.394162	922460000	1121700000	1365200000	568560000	590890000	754750000	0.64334	0.64381	0.60996		0.829	1.333	1.081	0.90601
A0A0D9R5G1	128	K	Mitochondrial ribosomal protein S35	MRPS35	21078000	19325000	15460000	27480000	28633000	21575000	1.0208	1.2293	1.1419	1.131	0.211682	3776900000	3692800000	4257100000	3987300000	3856400000	4581800000	1.0079	0.99187	0.97366	1.013	1.239	1.173	1.142	0.222048
A0A0D9R5G1	149	K	Mitochondrial ribosomal protein S35	MRPS35			23988000			28436000			0.80402	0.804		3776900000	3692800000	4257100000	3987300000	3856400000	4581800000	1.0079	0.99187	0.97366			0.826	0.826
A0A0D9R5G2	13	K	GMP reductase	GMPR		12097000			11150000			0.64292		0.643
A0A0D9R5G4	4	K	trypsin-1 isoform X1 [Chlorocebus sabaeus]
A0A0D9R5G6	909	K	Kinesin family member 27	KIF27		44617000			3368400			0.36739		0.367
A0A0D9R5K9	212	K	membrane magnesium transporter 1 [Chlorocebus sabaeus]		19126000	15619000		10147000	8052500		0.28615	0.23387		0.26	0.0669211	252200000	249320000	346820000	266960000	218570000	375970000	0.78979	0.79737	0.87588	0.362	0.293		0.328	0.084359
A0A0D9R5L0	1456	K	Tet methylcytosine dioxygenase 1	TET1	58613000		72394000	147880000		163410000	1.7013		1.6162	1.659	0.0455976
A0A0D9R5N7	18	K	Calcineurin like EF-hand protein 1	CHP1	4759300	21941000	22014000	6927500	31471000	38397000	1.3473	1.4177	1.4414	1.402	0.00538698	2384600000	2679900000	2901800000	3127700000	2982000000	3134500000	1.4903	1.3883	1.3474	0.904	1.021	1.07	0.998	0.952229
A0A0D9R5N7	114	K	Calcineurin like EF-hand protein 1	CHP1		3038500			4131400			0.88433		0.884		2384600000	2679900000	2901800000	3127700000	2982000000	3134500000	1.4903	1.3883	1.3474		0.637		0.637
A0A0D9R5T1	318	K	Phosphoserine aminotransferase	PSAT1		44704000			32750000			0.57004		0.57		9550900000	11435000000	10839000000	4424300000	5480700000	5462300000	0.5061	0.53291	0.56007		1.07		1.07
A0A0D9R5T3	459	K	Cullin 3	CUL3	9135900	7314900	6927800	2418200			0.28132			0.281		1469800000	1891900000	1927000000	1156700000	1419300000	1034600000	0.6986	0.66421	0.62715	0.403			0.403
A0A0D9R5V2	474	K	DExD-box helicase 21	DDX21	9469100	280160		18397000	14947000	13074000	1.3185	7.1444		4.231	0.520189	16890000000	18222000000	17858000000	21414000000	24465000000	24376000000	1.284	1.2788	1.2781	1.027	5.587		3.307	0.598831
A0A0D9R5V2	470	K	DExD-box helicase 21	DDX21	49716000	24548000	37249000	35462000	49905000	51288000	0.49674	1.4491	0.80176	0.916	0.676698	16890000000	18222000000	17858000000	21414000000	24465000000	24376000000	1.284	1.2788	1.2781	0.387	1.133	0.627	0.716	0.375301
A0A0D9R5V2	283	K	DExD-box helicase 21	DDX21	4396000	5885300	11516000	8619400	9689400	18725000	1.0556	1.1922	1.2039	1.151	0.116004	16890000000	18222000000	17858000000	21414000000	24465000000	24376000000	1.284	1.2788	1.2781	0.822	0.932	0.942	0.899	0.179598
A0A0D9R5V2	459	K	DExD-box helicase 21	DDX21		2559200										16890000000	18222000000	17858000000	21414000000	24465000000	24376000000	1.284	1.2788	1.2781
A0A0D9R5V2	736	K	DExD-box helicase 21	DDX21	5759300	8219200	7365900	6422400	6880400	7923600	0.87708	0.81522	1.1617	0.951	0.685927	16890000000	18222000000	17858000000	21414000000	24465000000	24376000000	1.284	1.2788	1.2781	0.683	0.637	0.909	0.743	0.146043
A0A0D9R5V2	726	K	DExD-box helicase 21	DDX21	3660000	4550400	7741300	5627500	6162900	6957800	1.021	1.2516	0.82201	1.032	0.922229	16890000000	18222000000	17858000000	21414000000	24465000000	24376000000	1.284	1.2788	1.2781	0.795	0.979	0.643	0.806	0.260738
A0A0D9R5V7	48	K	G protein subunit alpha 14	GNA14	6091500	2726000		6918900	2713000		0.91445	0.85946		0.887	0.222299	607920000	99088000	165060000	553890000	107630000	154090000	1.0659	2.7331		0.858	0.314		0.586	0.525625
A0A0D9R5X3	199	K	Lysine rich nucleolar protein 1	KNOP1
A0A0D9R5X8	103	K	Hypoxanthine phosphoribosyltransferase 1	HPRT1		16003000			4830900			0.27814		0.278		6715900000	7436800000	8631000000	4360500000	4012000000	5362800000	0.62159	0.58304	0.59065		0.477		0.477
A0A0D9R5Y5	273	K	PHD finger protein 6	PHF6		58823000			81996000			1.1331		1.133		1034800000	1319300000	1178700000	829760000	1046700000	958240000	0.77199	0.79153	0.81925		1.432		1.432
A0A0D9R608	699	K	Acyl-CoA synthetase long chain family member 3	ACSL3	8708000		4795000	11541000		5046600	1.0734		0.96252	1.018	0.867236	16745000000	20861000000	23070000000	17395000000	21980000000	23585000000	1.1204	1.0509	1.016	0.958		0.947	0.953	0.105805
A0A0D9R608	673	K	Acyl-CoA synthetase long chain family member 3	ACSL3	17936000	13128000	11847000	31521000	25193000	20854000	1.4363	2.0123	1.4778	1.642	0.0672148	16745000000	20861000000	23070000000	17395000000	21980000000	23585000000	1.1204	1.0509	1.016	1.282	1.915	1.455	1.551	0.0996811
A0A0D9R608	220	K	Acyl-CoA synthetase long chain family member 3	ACSL3	12990000			19942000			1.2483			1.248		16745000000	20861000000	23070000000	17395000000	21980000000	23585000000	1.1204	1.0509	1.016	1.114			1.114
A0A0D9R608	706	K	Acyl-CoA synthetase long chain family member 3	ACSL3	182760000	155930000	12648000	253680000	207110000	16483000	1.1236	0.9844	1.0242	1.044	0.477678	16745000000	20861000000	23070000000	17395000000	21980000000	23585000000	1.1204	1.0509	1.016	1.003	0.937	1.008	0.983	0.595766
A0A0D9R621	38	K	"""VPS26, retromer complex component A"""	VPS26A	15652000		14507000	27963000		24193000	0.98554		1.0013	0.993	0.660048	4805300000	4034400000	5249300000	3028000000	2734000000	3420300000	0.72365	0.77892	0.70666	1.362		1.417	1.39	0.0540775
A0A0D9R633	147	K	Glypican 4	GPC4		16523000	16907000		13135000	13532000		0.63714	0.49107	0.564	0.195395	14268000000	14373000000	14014000000	8467700000	8314100000	9211200000	0.66089	0.70026	0.63751		0.91	0.77	0.84	0.373259
A0A0D9R639	726	K	ATP-dependent 6-phosphofructokinase	PFKL	492230			2601800			3.8396			3.84		915180000	359730000	1055200000	503780000	248810000	579000000	0.8131	0.59839	0.61621	4.722			4.722
A0A0D9R642	418	K	Hexokinase domain containing 1	HKDC1	38567000	28931000	27834000	50694000	32970000	34957000	0.9842	1.0544	1.0317	1.023	0.457379	69780000000	65594000000	76244000000	62932000000	62224000000	73311000000	0.9341	0.91626	0.96238	1.054	1.151	1.072	1.092	0.117662
A0A0D9R642	20	K	Hexokinase domain containing 1	HKDC1	60300000	47687000		107650000	77258000		1.0937	1.0764		1.085	0.0874117	69780000000	65594000000	76244000000	62932000000	62224000000	73311000000	0.9341	0.91626	0.96238	1.171	1.175		1.173	0.00961971
A0A0D9R642	315	K	Hexokinase domain containing 1	HKDC1	9797600	9350100	8977600	11544000	11509000	16828000	1.0426	1.131	1.3183	1.164	0.222984	69780000000	65594000000	76244000000	62932000000	62224000000	73311000000	0.9341	0.91626	0.96238	1.116	1.234	1.37	1.24	0.100084
A0A0D9R642	472	K	Hexokinase domain containing 1	HKDC1			3459300			5909100			1.5819	1.582		69780000000	65594000000	76244000000	62932000000	62224000000	73311000000	0.9341	0.91626	0.96238			1.644	1.644
A0A0D9R642	324	K	Hexokinase domain containing 1	HKDC1	51197000	64219000	55162000	65268000	81969000	76864000	0.90018	1.0155	0.88218	0.933	0.314176	69780000000	65594000000	76244000000	62932000000	62224000000	73311000000	0.9341	0.91626	0.96238	0.964	1.108	0.917	0.996	0.929613
A0A0D9R642	527	K	Hexokinase domain containing 1	HKDC1	113640000	105090000	79639000	134760000	119110000	131980000	0.87564	0.88094	7.7329	3.163	0.571674	69780000000	65594000000	76244000000	62932000000	62224000000	73311000000	0.9341	0.91626	0.96238	0.937	0.961	8.035	3.311	0.528395
A0A0D9R642	312	K	Hexokinase domain containing 1	HKDC1		27875000	5970100		41934000	9078200		1.3193	1.4168	1.368	0.10175	69780000000	65594000000	76244000000	62932000000	62224000000	73311000000	0.9341	0.91626	0.96238		1.44	1.472	1.456	0.0263245
A0A0D9R642	784	K	Hexokinase domain containing 1	HKDC1	23839000	11989000	12835000	26986000	12467000	21389000	1.0527	0.983	1.0154	1.017	0.566213	69780000000	65594000000	76244000000	62932000000	62224000000	73311000000	0.9341	0.91626	0.96238	1.127	1.073	1.055	1.085	0.0788038
A0A0D9R642	344	K	Hexokinase domain containing 1	HKDC1	11571000		8816300	2210400		19930000	0.14581		1.2339	0.69	0.671185	69780000000	65594000000	76244000000	62932000000	62224000000	73311000000	0.9341	0.91626	0.96238	0.156		1.282	0.719	0.684634
A0A0D9R642	500	K	Hexokinase domain containing 1	HKDC1	60656000	50923000	47364000	79687000	71899000	70645000	0.9961	1.0142	1.118	1.043	0.45307	69780000000	65594000000	76244000000	62932000000	62224000000	73311000000	0.9341	0.91626	0.96238	1.066	1.107	1.162	1.112	0.0749926
A0A0D9R642	843	K	Hexokinase domain containing 1	HKDC1		8843000			7924000			0.68931		0.689		69780000000	65594000000	76244000000	62932000000	62224000000	73311000000	0.9341	0.91626	0.96238		0.752		0.752
A0A0D9R678	199	K	Aldehyde dehydrogenase	ALDH3A2	20165000	23146000		24466000	28834000		3.28	0.95863		2.119	0.629264	7966300000	10240000000	9510400000	8538400000	10475000000	9739100000	1.0565	1.0185	0.9606	3.105	0.941		2.023	0.639796
A0A0D9R6A2	281	K	DEAD-box helicase 1	DDX1			5842300			3292200			0.40542	0.405		5005700000	6644500000	6896900000	10934000000	5063200000	14236000000	0.74842	0.74766	0.70704			0.573	0.573
A0A0D9R6A2	451	K	DEAD-box helicase 1	DDX1	7150200	9072800	7120900	6214900	9049400	9390600	0.70835	0.79766	0.84889	0.785	0.0638143	5005700000	6644500000	6896900000	10934000000	5063200000	14236000000	0.74842	0.74766	0.70704	0.946	1.067	1.201	1.071	0.526433
A0A0D9R6D3	333	K	Hexokinase 1	HK1	6001100		7885400	7421700		9145800	0.74267		0.68303	0.713	0.109939	1109300000	951490000	773230000	1341000000	1017900000	1034000000	1.2876	1.1586	1.4072	0.577		0.485	0.531	0.121303
A0A0D9R6D3	418	K	Hexokinase 1	HK1			4215400			5731300			1.31	1.31		1109300000	951490000	773230000	1341000000	1017900000	1034000000	1.2876	1.1586	1.4072			0.931	0.931
A0A0D9R6D3	488	K	Hexokinase 1	HK1			3806700			5772300			1.0788	1.079		1109300000	951490000	773230000	1341000000	1017900000	1034000000	1.2876	1.1586	1.4072			0.767	0.767
A0A0D9R6D5	200	K	Cytidine monophosphate N-acetylneuraminic acid synthetase	CMAS	8885000	9451700	9450000	6554600	7759900	6960100	0.77901	0.6432	0.61366	0.679	0.0479862	1470700000	1740700000	2853800000	1142600000	1369400000	1684400000	0.70639	0.74034	0.7374	1.103	0.869	0.832	0.935	0.554975
A0A0D9R6D8	162	K	Thioredoxin 2	TXN2	11464000	11158000		17469000	11741000		1.1795	0.82776		1.004	0.969589	1208900000	1492100000	2118500000	1338300000	1540200000	2302800000	1.2401	1.2757	1.4533	0.951	0.649		0.8	0.535922
A0A0D9R6E6	1173	K	Myosin heavy chain 9	MYH9		12509000	10547000		9585300	11794000		0.72634	0.89442	0.81	0.381267
A0A0D9R6E6	1410	K	Myosin heavy chain 9	MYH9		157360000	146410000		147840000	152910000		0.77295	0.72123	0.747	0.105724
A0A0D9R6E6	565	K	Myosin heavy chain 9	MYH9	46302000	40386000	39091000	34095000	27224000	35846000	0.63962	0.54498	0.63694	0.607	0.0161474
A0A0D9R6E6	1295	K	Myosin heavy chain 9	MYH9	60464000	63345000	39378000	37628000	59606000	30362000	0.45222	0.65632	0.53176	0.547	0.0430936
A0A0D9R6E6	682	K	Myosin heavy chain 9	MYH9	11656000	9620800	10619000	14181000	10384000	12420000	1.059	0.93975	0.89649	0.965	0.595091
A0A0D9R6E6	637	K	Myosin heavy chain 9	MYH9	21399000		18637000	21583000		18912000	0.87802		0.88026	0.879	0.00890371
A0A0D9R6E6	1352	K	Myosin heavy chain 9	MYH9	13242000	19903000	22225000	13485000	17801000	23756000	0.73576	0.75551	0.89871	0.797	0.094883
A0A0D9R6E6	1193	K	Myosin heavy chain 9	MYH9	4128600	48056000	43822000	2067300	20822000	37725000	0.56194	0.62393	0.6322	0.606	0.00816017
A0A0D9R6E6	1441	K	Myosin heavy chain 9	MYH9	156110000	142640000	131670000	72322000	3681300	67461000	0.32844	0.020771	0.33973	0.23	0.216468
A0A0D9R6E6	82	K	Myosin heavy chain 9	MYH9	26987000	9432500			5793200			0.58536		0.585
A0A0D9R6E6	1404	K	Myosin heavy chain 9	MYH9	97343000	96740000	125190000	99216000	150580000	116040000	0.78877	0.72444	0.63946	0.718	0.0460701
A0A0D9R6E6	1387	K	Myosin heavy chain 9	MYH9	38503000	46855000	47393000	27505000	29701000	31043000	0.59243	0.46127	0.55555	0.536	0.0207263
A0A0D9R6E6	1724	K	Myosin heavy chain 9	MYH9	56726000	69327000	75803000	56105000	61782000	65918000	0.84816	0.75948	0.74785	0.785	0.037533
A0A0D9R6E6	299	K	Myosin heavy chain 9	MYH9	16971000	15176000	14701000	15636000	13315000	15031000	0.76822	0.66725	0.84654	0.761	0.0813341
A0A0D9R6E6	545	K	Myosin heavy chain 9	MYH9	7885000	11630000	9430000	18987000	24108000	19049000	1.7892	1.8541	1.7152	1.786	0.0022543
A0A0D9R6E6	1014	K	Myosin heavy chain 9	MYH9	21874000	22952000	16192000	2549100	17286000	2333400	0.16706	0.678	0.19122	0.345	0.144358
A0A0D9R6E6	1370	K	Myosin heavy chain 9	MYH9	19894000	22209000	18642000	21334000	20823000	18058000	0.78837	0.90006	0.84271	0.844	0.0672437
A0A0D9R6E6	1338	K	Myosin heavy chain 9	MYH9		9773000
A0A0D9R6E6	613	K	Myosin heavy chain 9	MYH9	10868000	12743000	13506000	5959200	5498800	7996500	0.45612	0.43513	0.59284	0.495	0.0262182
A0A0D9R6E6	1209	K	Myosin heavy chain 9	MYH9	19254000	17218000	1052200	19450000	18951000	18186000	0.96385	0.99451	5.8177	2.592	0.513582
A0A0D9R6E6	1024	K	Myosin heavy chain 9	MYH9	232280000	259230000	298320000	251240000	263530000	374040000	0.76192	0.74816	0.81761	0.776	0.0165515
A0A0D9R6E6	1492	K	Myosin heavy chain 9	MYH9	16511000	26332000	10562000	12065000	28141000	32171000	0.64227	0.76712	0.97639	0.795	0.242522
A0A0D9R6E6	79	K	Myosin heavy chain 9	MYH9	4184300			16274000			7.1567			7.157
A0A0D9R6E6	1181	K	Myosin heavy chain 9	MYH9			47797000			47001000			0.71695	0.717
A0A0D9R6E6	1576	K	Myosin heavy chain 9	MYH9	3483300			4633000			1.686			1.686
A0A0D9R6E6	1525	K	Myosin heavy chain 9	MYH9	20863000	28829000	19241000	27118000	22672000	28811000	0.8813	0.62716	0.8603	0.79	0.206174
A0A0D9R6E6	1802	K	Myosin heavy chain 9	MYH9	161950000	187260000	177520000	200830000	222800000	238950000	0.85552	0.90964	0.84703	0.871	0.03653
A0A0D9R6E6	1445	K	Myosin heavy chain 9	MYH9		66045000			53020000			0.78886		0.789
A0A0D9R6E6	555	K	Myosin heavy chain 9	MYH9	80425000		20262000	56859000		21926000	0.49998		0.66956	0.585	0.229753
A0A0D9R6E6	651	K	Myosin heavy chain 9	MYH9	82816000	102540000	121830000	53809000	51911000	70641000	0.60196	0.56243	0.64258	0.602	0.00847441
A0A0D9R6E6	1260	K	Myosin heavy chain 9	MYH9		8182000			3968800			0.35893		0.359
A0A0D9R6E6	8	K	Myosin heavy chain 9	MYH9
A0A0D9R6E6	1828	K	Myosin heavy chain 9	MYH9		12407000	12343000		6401400	9063300		0.4683	0.54603	0.507	0.100537
A0A0D9R6F7	1772	K	"""SMG1, nonsense mediated mRNA decay associated PI3K related kinase"""	SMG1		3005800			341830			0.15784		0.158		18722000			10471000			0.79568
A0A0D9R6G5	318	K	L-lactate dehydrogenase	LDHB	88801000		94494000	74131000		93868000	0.64248		0.73562	0.689	0.159222	41630000000	47067000000	50226000000	21498000000	25733000000	28108000000	0.62183	0.60987	0.60355	1.033		1.219	1.126	0.504993
A0A0D9R6G5	329	K	L-lactate dehydrogenase	LDHB		8954300			7837000			0.81063		0.811		41630000000	47067000000	50226000000	21498000000	25733000000	28108000000	0.62183	0.60987	0.60355		1.329		1.329
A0A0D9R6H5	302	K	LOW QUALITY PROTEIN: ADP-ribosylation factor-like protein 6-interacting protein 1 [Chlorocebus sabaeus]			35174000			1567100			0.043356		0.043		6918200000	7822400000	8031600000	4839300000	5011000000	5496000000	0.90524	0.84303	0.93135		0.051		0.051
A0A0D9R6I6	62	K	Golgi transport 1B	GOLT1B	4489200	11747000	6482000	5491000	10302000	7857900	1.0734	1.0155	1.0631	1.051	0.143626	116840000	127810000	169120000	122820000	124340000	299880000	0.9366	0.89407	1.3954	1.146	1.136	0.762	1.015	0.988536
A0A0D9R6J8	77	K	nodal modulator 1 isoform X1 [Chlorocebus sabaeus]		1275800	29942000		32221000	47453000		15.238	0.91296		8.075	0.628012	9454900000	9962200000	9875600000	9968300000	11037000000	10529000000	1.1474	1.2294	1.2336	13.28	0.743		7.012	0.674333
A0A0D9R6L1	629	K	Heterogeneous nuclear ribonucleoprotein M	HNRNPM			4034900			4039600			0.90321	0.903		26850000000	28467000000	31931000000	26445000000	28042000000	32848000000	1.0181	1.0427	1.0413			0.867	0.867
A0A0D9R6L1	660	K	Heterogeneous nuclear ribonucleoprotein M	HNRNPM	269710000	266560000	280390000	166130000	165910000	172680000	0.45819	0.46854	0.43372	0.453	0.0012585	26850000000	28467000000	31931000000	26445000000	28042000000	32848000000	1.0181	1.0427	1.0413	0.45	0.449	0.417	0.439	0.00137848
A0A0D9R6L1	634	K	Heterogeneous nuclear ribonucleoprotein M	HNRNPM	169470000	224660000	200480000	130730000	142050000	126840000	0.6577	0.48106	0.53344	0.557	0.0342523	26850000000	28467000000	31931000000	26445000000	28042000000	32848000000	1.0181	1.0427	1.0413	0.646	0.461	0.512	0.54	0.0359011
A0A0D9R6L1	68	K	Heterogeneous nuclear ribonucleoprotein M	HNRNPM			28414000		33410000	32316000			0.92419	0.924		26850000000	28467000000	31931000000	26445000000	28042000000	32848000000	1.0181	1.0427	1.0413			0.888	0.888
A0A0D9R6L1	199	K	Heterogeneous nuclear ribonucleoprotein M	HNRNPM		49351000	50174000		65930000	77932000		1.0438	1.1461	1.095	0.404635	26850000000	28467000000	31931000000	26445000000	28042000000	32848000000	1.0181	1.0427	1.0413		1.001	1.101	1.051	0.601917
A0A0D9R6L1	133	K	Heterogeneous nuclear ribonucleoprotein M	HNRNPM	156950000	118140000	110410000	178250000	147170000	125800000	0.93531	1.5689	1.7363	1.414	0.315251	26850000000	28467000000	31931000000	26445000000	28042000000	32848000000	1.0181	1.0427	1.0413	0.919	1.505	1.667	1.364	0.341728
A0A0D9R6L1	82	K	Heterogeneous nuclear ribonucleoprotein M	HNRNPM	8108600	7657700	12533000	7499300	7005900	13871000	0.8983	0.73945	0.84261	0.827	0.110135	26850000000	28467000000	31931000000	26445000000	28042000000	32848000000	1.0181	1.0427	1.0413	0.882	0.709	0.809	0.8	0.09992
A0A0D9R6L7	15	K	U2 small nuclear RNA auxiliary factor 1 like 5	U2AF1L5	11137000	7637500	11022000	14692000	10328000	11536000	0.45255	0.99809	0.90201	0.784	0.429093	2283300000	2697500000	609960000	1578700000	1791600000	378900000	0.69919	1.0713	0.66911	0.647	0.932	1.348	0.976	0.815054
A0A0D9R6M6	593	K	Apoptosis inducing factor mitochondria associated 1	AIFM1		6470900			5821600	4721200		0.58966		0.59		14961000000	14991000000	15911000000	14227000000	14397000000	16289000000	1.0537	1.0414	1.0661		0.566		0.566
A0A0D9R6N8	348	K	Receptor for activated C kinase 1	RACK1	46400000	36559000	9720900	7959800	30343000	9976500	0.74162	0.74275	0.76852	0.751	0.00246248	26996000000	17182000000	17900000000	13381000000	9950200000	9587700000	0.48825	0.46853	0.49024	1.519	1.585	1.568	1.557	0.00124428
A0A0D9R6N8	262	K	Receptor for activated C kinase 1	RACK1	57814000	41950000	67895000	19576000	15901000	20132000	0.22892	0.26143	0.23286	0.241	0.00128382	26996000000	17182000000	17900000000	13381000000	9950200000	9587700000	0.48825	0.46853	0.49024	0.469	0.558	0.475	0.501	0.00957192
A0A0D9R6N8	115	K	Receptor for activated C kinase 1	RACK1	999940			17052000			5.7522			5.752		26996000000	17182000000	17900000000	13381000000	9950200000	9587700000	0.48825	0.46853	0.49024	11.781			11.781
A0A0D9R6S7	265	K	SCAN domain-containing protein 3 [Chlorocebus sabaeus]		55285000			92673000			1.1617			1.162
A0A0D9R6S7	264	K	SCAN domain-containing protein 3 [Chlorocebus sabaeus]		55285000			92673000			1.1617			1.162
A0A0D9R6W3	32	K	barrier-to-autointegration factor [Chlorocebus sabaeus]		63704000	50319000	21929000	5903700	4869600	3110200	0.1172	0.15824	0.2011	0.159	0.01037	19054000000	14996000000	25579000000	21334000000	17575000000	34566000000	1.2476	1.2524	1.1516	0.094	0.126	0.175	0.132	0.0112028
A0A0D9R6X7	81	K	Single stranded DNA binding protein 1	SSBP1	7196000			8841000			0.87426			0.874		10451000000	12146000000	13770000000	12072000000	14072000000	15581000000	1.0377	1.1591	1.125	0.842			0.842
A0A0D9R6X7	103	K	Single stranded DNA binding protein 1	SSBP1	130430000	143430000	123700000	212400000	167850000	159060000	1.1527	0.93886	1.0255	1.039	0.680274	10451000000	12146000000	13770000000	12072000000	14072000000	15581000000	1.0377	1.1591	1.125	1.111	0.81	0.912	0.944	0.618591
A0A0D9R6X7	122	K	Single stranded DNA binding protein 1	SSBP1	17803000	51084000	15740000	22420000	58546000	19865000	0.92245	1.0142	0.98741	0.975	0.524402	10451000000	12146000000	13770000000	12072000000	14072000000	15581000000	1.0377	1.1591	1.125	0.889	0.875	0.878	0.881	0.00215292
A0A0D9R6X7	113	K	Single stranded DNA binding protein 1	SSBP1		9092800	11998000	12011000	12685000	28224000		1.0458	2.4871	1.766	0.578203	10451000000	12146000000	13770000000	12072000000	14072000000	15581000000	1.0377	1.1591	1.125		0.902	2.211	1.557	0.682614
A0A0D9R6Z5	529	K	Splicing factor 3b subunit 2	SF3B2	11015000	10614000	12172000	16850000	18394000	17863000	1.2132	0.96993	1.101	1.095	0.390335	5065500000	6121400000	7070100000	5269700000	6348000000	7178600000	1.0647	1.0848	1.0838	1.139	0.894	1.016	1.016	0.906939
A0A0D9R6Z5	570	K	Splicing factor 3b subunit 2	SF3B2	9503900			11354000			0.98011			0.98		5065500000	6121400000	7070100000	5269700000	6348000000	7178600000	1.0647	1.0848	1.0838	0.921			0.921
A0A0D9R703	1774	K	Apolipoprotein B	APOB												395180000	390400000	294110000	747230000	384570000	258350000	1.0102	1.1442	1.0861
A0A0D9R704	107	K	Acylglycerol kinase	AGK	5677500	9657500		14386000	21199000		2.1859	2.7742		2.48	0.117692	4225500000	4493000000	5193900000	5157200000	5498200000	6014200000	1.2792	1.2455	1.2409	1.709	2.227		1.968	0.173878
A0A0D9R716	81	K	"""RAB1B, member RAS oncogene family"""	RAB1B	5817000		6963000	6049900		5985900	0.7143		0.61331	0.664	0.162647	7305200000	13826000000	16722000000	6575400000	13287000000	16279000000	0.76125	0.8338	0.87198	0.938		0.703	0.821	0.493393
A0A0D9R716	145	K	"""RAB1B, member RAS oncogene family"""	RAB1B	24829000	30351000	26766000	25496000	28900000	30068000	0.75772	0.8405	0.7143	0.771	0.0458472	7305200000	13826000000	16722000000	6575400000	13287000000	16279000000	0.76125	0.8338	0.87198	0.995	1.008	0.819	0.941	0.508915
A0A0D9R716	78	K	"""RAB1B, member RAS oncogene family"""	RAB1B	32858000		35372000	48113000		61823000	1.1981		1.2747	1.236	0.129931	7305200000	13826000000	16722000000	6575400000	13287000000	16279000000	0.76125	0.8338	0.87198	1.574		1.462	1.518	0.0793261
A0A0D9R716	193	K	"""RAB1B, member RAS oncogene family"""	RAB1B	6915600	12510000		678340	11821000		0.1118	0.96319		0.537	0.597841	7305200000	13826000000	16722000000	6575400000	13287000000	16279000000	0.76125	0.8338	0.87198	0.147	1.155		0.651	0.652111
A0A0D9R723	55	K	ELAV-like protein	ELAVL1	1142200	1175500	1134600	11644000	11216000	9343100	4.0369	5.0035	1.8646	3.635	0.0810658	8250300000	8299000000	5943800000	8864300000	8304000000	5894500000	0.9407	0.93393	0.99679	4.291	5.357	1.871	3.84	0.085445
A0A0D9R732	101	K	Mitochondrial import inner membrane translocase subunit TIM44	TIMM44	24332000	28814000	30565000	32948000	33840000	46943000	0.96007	0.87425	1.0903	0.975	0.742313	4928900000	6655000000	6119600000	5965600000	7538400000	7166000000	1.1803	1.2081	1.3433	0.813	0.724	0.812	0.783	0.0347127
A0A0D9R740	161	K	Annexin	ANXA1		19439000			26179000			1.0105		1.011		42946000000	59161000000	71455000000	29128000000	37526000000	49294000000	0.73925	0.72258	0.72508		1.398		1.398
A0A0D9R740	312	K	Annexin	ANXA1	504600000	402390000	349090000	346310000	306890000	165430000	0.5444	0.53294	0.55085	0.543	0.000375384	42946000000	59161000000	71455000000	29128000000	37526000000	49294000000	0.73925	0.72258	0.72508	0.736	0.738	0.76	0.745	0.00181527
A0A0D9R740	185	K	Annexin	ANXA1			12320000			14996000			0.9702	0.97		42946000000	59161000000	71455000000	29128000000	37526000000	49294000000	0.73925	0.72258	0.72508			1.338	1.338
A0A0D9R740	71	K	Annexin	ANXA1	49869000	24310000	29776000	19253000	42960000	83969000	0.17237	1.9064	4.8986	2.326	0.908436	42946000000	59161000000	71455000000	29128000000	37526000000	49294000000	0.73925	0.72258	0.72508	0.233	2.638	6.756	3.209	0.736498
A0A0D9R740	250	K	Annexin	ANXA1	8725300	13147000	33024000	5173300	9150300	37075000	0.76245	1.5373	0.69847	0.999	0.847579	42946000000	59161000000	71455000000	29128000000	37526000000	49294000000	0.73925	0.72258	0.72508	1.031	2.128	0.963	1.374	0.506475
A0A0D9R740	245	K	Annexin	ANXA1	255180000	244990000	22403000	226090000	223120000	179980000	0.65885	0.67282	4.9208	2.084	0.780384	42946000000	59161000000	71455000000	29128000000	37526000000	49294000000	0.73925	0.72258	0.72508	0.891	0.931	6.787	2.87	0.555174
A0A0D9R740	257	K	Annexin	ANXA1	12428000	11993000	16062000	14492000	13350000	17553000	0.82874	0.90768	0.89341	0.877	0.0611978	42946000000	59161000000	71455000000	29128000000	37526000000	49294000000	0.73925	0.72258	0.72508	1.121	1.256	1.232	1.203	0.0507782
A0A0D9R755	6	K	Aldehyde dehydrogenase 1 family member A1	ALDH1A1	1027100			934670			0.59841			0.598		51842000000	48779000000	57914000000	27608000000	26612000000	28703000000	0.4945	0.48276	0.44301	1.21			1.21
A0A0D9R755	362	K	Aldehyde dehydrogenase 1 family member A1	ALDH1A1	114220000	7536100	95177000	85697000	4986500	101860000	0.51827	0.57462	0.7863	0.626	0.0876089	51842000000	48779000000	57914000000	27608000000	26612000000	28703000000	0.4945	0.48276	0.44301	1.048	1.19	1.775	1.338	0.306238
A0A0D9R755	412	K	Aldehyde dehydrogenase 1 family member A1	ALDH1A1	112280000	120650000	126050000	109640000	112670000	126280000	0.65883	0.71581	0.70656	0.694	0.00733419	51842000000	48779000000	57914000000	27608000000	26612000000	28703000000	0.4945	0.48276	0.44301	1.332	1.483	1.595	1.47	0.0269457
A0A0D9R755	36	K	Aldehyde dehydrogenase 1 family member A1	ALDH1A1	16613000	43443000		21340000	27714000		1.1324	0.43199		0.782	0.692408	51842000000	48779000000	57914000000	27608000000	26612000000	28703000000	0.4945	0.48276	0.44301	2.29	0.895		1.593	0.684729
A0A0D9R755	139	K	Aldehyde dehydrogenase 1 family member A1	ALDH1A1	12281000	10905000		1352200	1592600		0.18152	0.21103		0.196	0.0415145	51842000000	48779000000	57914000000	27608000000	26612000000	28703000000	0.4945	0.48276	0.44301	0.367	0.437		0.402	0.0853596
A0A0D9R755	91	K	Aldehyde dehydrogenase 1 family member A1	ALDH1A1	17302000			13917000			2.5203			2.52		51842000000	48779000000	57914000000	27608000000	26612000000	28703000000	0.4945	0.48276	0.44301	5.097			5.097
A0A0D9R755	17	K	Aldehyde dehydrogenase 1 family member A1	ALDH1A1	1027100			934670			0.59841			0.598		51842000000	48779000000	57914000000	27608000000	26612000000	28703000000	0.4945	0.48276	0.44301	1.21			1.21
A0A0D9R755	410	K	Aldehyde dehydrogenase 1 family member A1	ALDH1A1	17193000	28804000	13451000	11378000	15581000	8881700	0.45968	0.40887	0.42122	0.43	0.00258317	51842000000	48779000000	57914000000	27608000000	26612000000	28703000000	0.4945	0.48276	0.44301	0.93	0.847	0.951	0.909	0.157002
A0A0D9R758	350	K	DNA helicase	MCM5	27275000	24490000	84673000	26608000	19603000	21179000	0.71134	0.67302	0.17708	0.52	0.277586	12483000000	13857000000	14981000000	8586800000	9949300000	10501000000	0.7079	0.73228	0.72112	1.005	0.919	0.246	0.723	0.468874
A0A0D9R758	392	K	DNA helicase	MCM5	21782000	29978000	27348000	25432000	24183000	23221000	21.726	0.75648	0.63312	7.705	0.635055	12483000000	13857000000	14981000000	8586800000	9949300000	10501000000	0.7079	0.73228	0.72112	30.691	1.033	0.878	10.867	0.516371
A0A0D9R758	141	K	DNA helicase	MCM5	45640000	96861000	81737000	57741000	130650000	91194000	0.85121	0.94037	0.97996	0.924	0.254731	12483000000	13857000000	14981000000	8586800000	9949300000	10501000000	0.7079	0.73228	0.72112	1.202	1.284	1.359	1.282	0.0295922
A0A0D9R758	256	K	DNA helicase	MCM5	6042400	5210000	8024100	966470	3159300	4448700	0.18587	0.46364	0.7536	0.468	0.21143	12483000000	13857000000	14981000000	8586800000	9949300000	10501000000	0.7079	0.73228	0.72112	0.263	0.633	1.045	0.647	0.359164
A0A0D9R786	311	K	ATP binding cassette subfamily F member 1	ABCF1	5671900	5818500		6496800	7310700		0.81076	0.8333		0.822	0.0627527	1074900000	1171600000	1663100000	772240000	927090000	1336500000	0.84093	0.88397	0.84162	0.964	0.943		0.954	0.201002
A0A0D9R787	46	K	Ribosomal protein L8	RPL8			56806000			61925000			0.80547	0.805
A0A0D9R787	144	K	Ribosomal protein L8	RPL8			71639000			38863000			0.49703	0.497
A0A0D9R7A8	116	K	Core histone macro-H2A	H2AFY2		16826000	18669000		40566000	36702000		1.9343	1.5151	1.725	0.197898	2198400000	1763100000	1851200000	2350100000	2111100000	2410800000	1.1501	1.1859	1.1345		1.631	1.335	1.483	0.222222
A0A0D9R7C2	254	K	Ribosomal L1 domain containing 1	RSL1D1	32653000	37299000	36813000	38175000	46158000	49711000	1.0666	0.92118	0.95743	0.982	0.740968	6165200000	6098300000	6154600000	5866200000	5581500000	6686700000	1.1983	1.256	1.1168	0.89	0.733	0.857	0.827	0.116742
A0A0D9R7C2	48	K	Ribosomal L1 domain containing 1	RSL1D1	30869000			23489000			0.66601			0.666		6165200000	6098300000	6154600000	5866200000	5581500000	6686700000	1.1983	1.256	1.1168	0.556			0.556
A0A0D9R7C5	46	K	GTP-binding protein SAR1a [Chlorocebus sabaeus]				18965000			25545000			1.1592	1.159		4706500000	4310900000	4845600000	2529700000	2150500000	2575900000	0.4681	0.51104	0.79125			1.465	1.465
A0A0D9R7C5	146	K	GTP-binding protein SAR1a [Chlorocebus sabaeus]				3032700			19428000			4.8958	4.896		4706500000	4310900000	4845600000	2529700000	2150500000	2575900000	0.4681	0.51104	0.79125			6.187	6.187
A0A0D9R7E7	58	K	Tubulin beta chain	TUBB	27739000	22410000		5141300	8788400		0.23632	0.45734		0.347	0.252959	29990000000	29477000000	28445000000	17764000000	17172000000	18434000000	0.5305	0.55739	0.54175	0.445	0.821		0.633	0.452241
A0A0D9R7I5	156	K	Serine/threonine kinase receptor associated protein	STRAP	6811000			8014000			3.1759			3.176		8961800000	10198000000	9035300000	5499200000	5508100000	5278900000	0.74049	0.64359	0.53247	4.289			4.289
A0A0D9R7I5	100	K	Serine/threonine kinase receptor associated protein	STRAP	15231000		6824500	8229500		7104300	0.47519		0.72934	0.602	0.330665	8961800000	10198000000	9035300000	5499200000	5508100000	5278900000	0.74049	0.64359	0.53247	0.642		1.37	1.006	0.924131
A0A0D9R7K5	13	K	Sequestosome 1	SQSTM1	74219000	72016000	74434000	86832000	84342000	90380000	0.89344	0.87844	0.86682	0.88	0.00689768	10645000000	9711300000	11736000000	7922300000	7850700000	9292700000	1.0878	1.0599	1.0325	0.821	0.829	0.84	0.83	0.00189286
A0A0D9R7M7	139	K	RNA binding motif protein 4B	RBM4B	22364000	18825000	22771000	18574000	22529000	4081800	0.82782	0.83198	0.16462	0.608	0.386449	2641000000	4041600000	3929000000	2302500000	3414600000	3399300000	1.03	1.0686	0.76182	0.804	0.779	0.216	0.6	0.335502
A0A0D9R7Q1	103	K	Calnexin	CANX	8531100			6531400			0.78302			0.783		78041000000	75822000000	93085000000	94335000000	90465000000	106670000000	1.2569	1.2903	1.2452	0.623			0.623
A0A0D9R7Q1	217	K	Calnexin	CANX	55922000	57618000	96743000	78679000	84170000	127880000	0.97196	0.95878	0.99661	0.976	0.217766	78041000000	75822000000	93085000000	94335000000	90465000000	106670000000	1.2569	1.2903	1.2452	0.773	0.743	0.8	0.772	0.0100273
A0A0D9R7Q1	210	K	Calnexin	CANX												78041000000	75822000000	93085000000	94335000000	90465000000	106670000000	1.2569	1.2903	1.2452
A0A0D9R7Q1	227	K	Calnexin	CANX	29733000			29837000			0.75543			0.755		78041000000	75822000000	93085000000	94335000000	90465000000	106670000000	1.2569	1.2903	1.2452	0.601			0.601
A0A0D9R7Q9	7	K	Splicing factor 3b subunit 6	SF3B6		6505100			5540500			0.97284		0.973		2590100000	2858300000	3037600000	2960600000	3382300000	3345800000	1.1832	1.3123	1.2115		0.741		0.741
A0A0D9R7R1	431	K	Sphingosine-1-phosphate lyase 1	SGPL1		5845000	7987100		5188700	3635200		0.56801	0.39082	0.479	0.215076	888040000	1326300000	1505200000	1291800000	1454700000	1935700000	1.6831	1.0832	1.195		0.524	0.327	0.426	0.230083
A0A0D9R7T1	185	K	Heterogeneous nuclear ribonucleoprotein H1	HNRNPH1	134100000	3947400	150860000	190640000	9001700	221180000	0.88317	1.3484	0.80528	1.012	0.949272	52188000000	61806000000	64992000000	45543000000	50571000000	52022000000	1.0769	1.0018	1.0461	0.82	1.346	0.77	0.979	0.82546
A0A0D9R7T1	167	K	Heterogeneous nuclear ribonucleoprotein H1	HNRNPH1	51075000	57281000	66748000	39332000	58324000	77228000	0.80716	0.71455	0.7758	0.766	0.0258503	52188000000	61806000000	64992000000	45543000000	50571000000	52022000000	1.0769	1.0018	1.0461	0.75	0.713	0.742	0.735	0.00372188
A0A0D9R7W4	431	K	IQ motif containing G	IQCG
A0A0D9R7W4	433	K	IQ motif containing G	IQCG
A0A0D9R7W4	435	K	IQ motif containing G	IQCG
A0A0D9R7W9	771	K	tight junction protein ZO-2 isoform X1 [Chlorocebus sabaeus]		4416300			5126700			1.7479			1.748			17265000	219280000		36838000	132120000			0.9676
A0A0D9R7X7	267	K	"""SWI/SNF related, matrix associated, actin dependent regulator of chromatin, subfamily a, member 1"""	SMARCA1	13812000	13900000		11585000	15200000		0.85444	1.3263		1.09	0.873628	2276600000	1402100000	3023500000	1927000000	1346200000	2532900000	1.0696	1.1306	1.1379	0.799	1.173		0.986	0.924351
A0A0D9R7Y0	326	K	DNA helicase	MCM2	58522000	60294000		67455000	70056000		0.88897	0.8872		0.888	0.00755885	12450000000	12186000000	13187000000	8893300000	8554100000	9483300000	0.73133	0.73197	0.69417	1.216	1.212		1.214	0.0076483
A0A0D9R822	99	K	Cleavage and polyadenylation specific factor 1	CPSF1		9707900	5967900		1158700	18559000		0.27225	2.2285	1.25	0.893994	3349400000	3057800000	3837400000	3170000000	3026800000	3634000000	1.1198	1.0058	0.96936		0.271	2.299	1.285	0.901182
A0A0D9R827	142	K	Tyrosine 3-monooxygenase/tryptophan 5-monooxygenase activation protein eta	YWHAH	9966600		16127000	8933600		6338000	0.55826		0.52109	0.54	0.0501354	8011300000	10135000000	7409900000	5125900000	6202000000	4097500000	0.57585	0.56617	0.56338	0.969		0.925	0.947	0.344249
A0A0D9R829	191	K	DExD-box helicase 39B	DDX39B	92681000	60609000	106780000	87225000	96661000	105390000	0.83941	0.71508	0.92939	0.828	0.172791	36522000000	40753000000	45401000000	38700000000	39904000000	47298000000	0.99196	1.0179	0.9884	0.846	0.703	0.94	0.83	0.203365
A0A0D9R829	334	K	DExD-box helicase 39B	DDX39B	38446000	34961000	43205000	39044000	38072000	51523000	0.84054	0.89109	0.82937	0.854	0.0277263	36522000000	40753000000	45401000000	38700000000	39904000000	47298000000	0.99196	1.0179	0.9884	0.847	0.875	0.839	0.854	0.00953928
A0A0D9R829	53	K	DExD-box helicase 39B	DDX39B	33426000	50402000	63723000	63404000	85515000	95539000	1.4628	1.3206	2.1778	1.654	0.12446	36522000000	40753000000	45401000000	38700000000	39904000000	47298000000	0.99196	1.0179	0.9884	1.475	1.297	2.203	1.658	0.133565
A0A0D9R829	162	K	DExD-box helicase 39B	DDX39B	38928000	146310000	22419000	50666000	148470000	28432000	1.5858	0.84107	0.94322	1.123	0.779169	36522000000	40753000000	45401000000	38700000000	39904000000	47298000000	0.99196	1.0179	0.9884	1.599	0.826	0.954	1.126	0.783448
A0A0D9R829	241	K	DExD-box helicase 39B	DDX39B	7190400	6123900	5136700	6313400	5508600	4125900	0.70311	0.75759	0.69213	0.718	0.0103697	36522000000	40753000000	45401000000	38700000000	39904000000	47298000000	0.99196	1.0179	0.9884	0.709	0.744	0.7	0.718	0.00465298
A0A0D9R829	36	K	DExD-box helicase 39B	DDX39B	31808000			60214000		4461000	1.6122			1.612		36522000000	40753000000	45401000000	38700000000	39904000000	47298000000	0.99196	1.0179	0.9884	1.625			1.625
A0A0D9R829	188	K	DExD-box helicase 39B	DDX39B	219530000	192570000	290780000	217060000	213890000	263480000	0.67768	0.81406	0.62811	0.707	0.0643993	36522000000	40753000000	45401000000	38700000000	39904000000	47298000000	0.99196	1.0179	0.9884	0.683	0.8	0.635	0.706	0.0516972
A0A0D9R866	148	K	Transferrin receptor	TFRC	6572300	7611400	7105800	8516700	9097600	8212100	0.95925	0.96209	1.0435	0.988	0.745792	11958000000	14046000000	16029000000	16032000000	16661000000	18511000000	1.0563	1.0325	1.1032	0.908	0.932	0.946	0.929	0.037002
A0A0D9R866	301	K	Transferrin receptor	TFRC	13451000			24043000			1.4093			1.409		11958000000	14046000000	16029000000	16032000000	16661000000	18511000000	1.0563	1.0325	1.1032	1.334			1.334
A0A0D9R868	40	K	Heme binding protein 1	HEBP1		7417600	8365500		732710	4352700		0.046684	0.4802	0.263	0.455057	239660000	128330000	272120000	129760000	85368000	202320000	0.70708	0.7735	0.87799		0.06	0.547	0.304	0.471687
A0A0D9R892	169	K	DEAD-box helicase 47	DDX47	7381000	6458300		9014200	7971600		0.71627	0.91704		0.817	0.441561	1681900000	1731500000	2124900000	1684500000	1862900000	2280800000	1.0261	1.0981	1.0394	0.698	0.835		0.767	0.279426
A0A0D9R8B1	162	K	RuvB-like helicase	RUVBL1	3974200	455210		2727300	4719600		0.98214	6.6899		3.836	0.613847	16097000000	17189000000	17682000000	11410000000	12936000000	13317000000	0.71985	0.72423	0.77868	1.364	9.237		5.301	0.520829
A0A0D9R8B1	7	K	RuvB-like helicase	RUVBL1	23948000	18740000	19386000	43199000	42056000	47200000	1.0968	3.2724	2.346	2.238	0.214918	16097000000	17189000000	17682000000	11410000000	12936000000	13317000000	0.71985	0.72423	0.77868	1.524	4.518	3.013	3.018	0.121324
A0A0D9R8B1	441	K	RuvB-like helicase	RUVBL1	9669300			8203300			0.91302			0.913		16097000000	17189000000	17682000000	11410000000	12936000000	13317000000	0.71985	0.72423	0.77868	1.268			1.268
A0A0D9R8E0	516	K	Dolichyl-diphosphooligosaccharide--protein glycosyltransferase subunit 1	RPN1	32858000		23854000	7115800		23588000	0.089307		0.55999	0.325	0.454623	70874000000	71916000000	77153000000	76241000000	78270000000	83749000000	1.0767	1.1164	1.0859	0.083		0.516	0.3	0.437324
A0A0D9R8E0	559	K	Dolichyl-diphosphooligosaccharide--protein glycosyltransferase subunit 1	RPN1	602890			6497800			8.1543			8.154		70874000000	71916000000	77153000000	76241000000	78270000000	83749000000	1.0767	1.1164	1.0859	7.573			7.573
A0A0D9R8E0	564	K	Dolichyl-diphosphooligosaccharide--protein glycosyltransferase subunit 1	RPN1	47650000		65443000	96676000		109180000	2.7796		1.2239	2.002	0.482831	70874000000	71916000000	77153000000	76241000000	78270000000	83749000000	1.0767	1.1164	1.0859	2.582		1.127	1.855	0.529605
A0A0D9R8E0	538	K	Dolichyl-diphosphooligosaccharide--protein glycosyltransferase subunit 1	RPN1		155880000	182190000		156600000	172610000		0.6733	0.63171	0.653	0.0669013	70874000000	71916000000	77153000000	76241000000	78270000000	83749000000	1.0767	1.1164	1.0859		0.603	0.582	0.593	0.0304539
A0A0D9R8E0	524	K	Dolichyl-diphosphooligosaccharide--protein glycosyltransferase subunit 1	RPN1	3617600		6146600	9485700		7527400	2.395		1.3338	1.864	0.39422	70874000000	71916000000	77153000000	76241000000	78270000000	83749000000	1.0767	1.1164	1.0859	2.224		1.228	1.726	0.443287
A0A0D9R8E0	488	K	Dolichyl-diphosphooligosaccharide--protein glycosyltransferase subunit 1	RPN1	11536000	7782600			7816100			0.70064		0.701		70874000000	71916000000	77153000000	76241000000	78270000000	83749000000	1.0767	1.1164	1.0859		0.628		0.628
A0A0D9R8E0	281	K	Dolichyl-diphosphooligosaccharide--protein glycosyltransferase subunit 1	RPN1		11378000	22288000		15753000	32844000		1.0316	1.2776	1.155	0.528993	70874000000	71916000000	77153000000	76241000000	78270000000	83749000000	1.0767	1.1164	1.0859		0.924	1.177	1.051	0.846913
A0A0D9R8E0	379	K	Dolichyl-diphosphooligosaccharide--protein glycosyltransferase subunit 1	RPN1		10959000			11613000			1.1205		1.121		70874000000	71916000000	77153000000	76241000000	78270000000	83749000000	1.0767	1.1164	1.0859		1.004		1.004
A0A0D9R8E0	187	K	Dolichyl-diphosphooligosaccharide--protein glycosyltransferase subunit 1	RPN1		4779900			5365700			0.94443		0.944		70874000000	71916000000	77153000000	76241000000	78270000000	83749000000	1.0767	1.1164	1.0859		0.846		0.846
A0A0D9R8E0	587	K	Dolichyl-diphosphooligosaccharide--protein glycosyltransferase subunit 1	RPN1	4032000	6798000	3612400	7890500	6388800		1.0636	2.4115		1.738	0.56519	70874000000	71916000000	77153000000	76241000000	78270000000	83749000000	1.0767	1.1164	1.0859	0.988	2.16		1.574	0.617533
A0A0D9R8E6	57	K	Prolyl 4-hydroxylase subunit alpha 1	P4HA1		17714000			21774000			1.0319		1.032		6207900000	8671900000	8314700000	7498300000	10006000000	9978500000	1.1348	1.1992	1.1244		0.86		0.86
A0A0D9R8F2	41	K	Acyl-CoA dehydrogenase family member 9	ACAD9	13046000	15081000	20864000	13248000	19038000	16447000	0.78293	0.66373	0.74716	0.731	0.0345616	3967500000	4610000000	4994100000	3908400000	4660600000	4958000000	1.1134	1.1372	1.1049	0.703	0.584	0.676	0.654	0.0251845
A0A0D9R8F2	47	K	Acyl-CoA dehydrogenase family member 9	ACAD9	15914000		14962000	20717000		23409000	1.4624		1.3521	1.407	0.102664	3967500000	4610000000	4994100000	3908400000	4660600000	4958000000	1.1134	1.1372	1.1049	1.313		1.224	1.269	0.131302
A0A0D9R8G3	12	K	"""Zinc finger CCCH-type containing, antiviral 1 like"""	ZC3HAV1L												250450000	440450000	548330000	146870000	214740000	201750000	0.87245	0.32359	0.29201
A0A0D9R8G3	195	K	"""Zinc finger CCCH-type containing, antiviral 1 like"""	ZC3HAV1L		6561200			4714400			0.65611		0.656		250450000	440450000	548330000	146870000	214740000	201750000	0.87245	0.32359	0.29201		2.028		2.028
A0A0D9R8G9	555	K	MORC family CW-type zinc finger 3	MORC3	163990000			251870000			1.2013			1.201		48646000	84296000		48346000	62461000
A0A0D9R8K0	914	K	Ubiquitin specific peptidase 7	USP7	27460000	29663000	30585000	18375000	18135000	20189000	0.60087	0.61476	0.51	0.575	0.0163613		6633300000			4977700000			0.80253			0.766		0.766
A0A0D9R8K1	49	K	Chloride intracellular channel protein	CLIC1	10975000			5226200			0.46722			0.467		11110000000	11107000000	12882000000	5455800000	5776000000	6491700000	0.48914	0.45764	0.45147	0.955			0.955
A0A0D9R8K1	192	K	Chloride intracellular channel protein	CLIC1	3383500	2920200	5103700	1493800	2547800	1742300	0.35689	0.62958	0.35615	0.448	0.0683504	11110000000	11107000000	12882000000	5455800000	5776000000	6491700000	0.48914	0.45764	0.45147	0.73	1.376	0.789	0.965	0.781249
A0A0D9R8K1	135	K	Chloride intracellular channel protein	CLIC1	48533000	44058000	102740000	38838000	44829000	98882000	0.62961	0.72408	0.70074	0.685	0.0179772	11110000000	11107000000	12882000000	5455800000	5776000000	6491700000	0.48914	0.45764	0.45147	1.287	1.582	1.552	1.474	0.0414695
A0A0D9R8K5	157	K	Carbonyl reductase 1	CBR1	11263000	12755000	14275000			5884800			0.34994	0.35		8810100000	8359900000	8943900000	4721900000	3621900000	4176000000	0.58783	0.48761	0.55189			0.634	0.634
A0A0D9R8K5	148	K	Carbonyl reductase 1	CBR1	33559000	86525000	35548000	10275000	17600000	13201000	0.30115	0.14186	0.27034	0.238	0.0354819	8810100000	8359900000	8943900000	4721900000	3621900000	4176000000	0.58783	0.48761	0.55189	0.512	0.291	0.49	0.431	0.0591909
A0A0D9R8K9	111	K	NHP2 ribonucleoprotein	NHP2	24825000	16487000		21085000	12096000		0.68544	0.74412		0.715	0.108774	991860000	820250000	1137400000	1016100000	786070000	1241400000	1.0979	0.95305	1.142	0.624	0.781		0.703	0.264713
A0A0D9R8L0	644	K	Pumilio RNA binding family member 3	PUM3	1184900	823770	789340	2031600	1341000	1412700	1.7495	1.2107	1.5533	1.505	0.0961102	3157700000	4002400000	4239100000	4295600000	4884800000	5180900000	1.4315	1.2095	1.4405	1.222	1.001	1.078	1.1	0.325211
A0A0D9R8L0	622	K	Pumilio RNA binding family member 3	PUM3	1062200			2717600			1.5955			1.596		3157700000	4002400000	4239100000	4295600000	4884800000	5180900000	1.4315	1.2095	1.4405	1.115			1.115
A0A0D9R8L5	125	K	Y-box binding protein 3	YBX3	44155000	317330000	78116000	147260000	183610000	171710000	2.7621	0.43814	0.91368	1.371	0.963879	9758500000	10556000000	10644000000	6618500000	7261000000	7754800000	0.68441	0.7071	0.72601	4.036	0.62	1.258	1.971	0.62534
A0A0D9R8L5	91	K	Y-box binding protein 3	YBX3	132970000	138060000	103770000	156090000	140990000	94985000	0.85531	0.73666	1.2397	0.944	0.706288	9758500000	10556000000	10644000000	6618500000	7261000000	7754800000	0.68441	0.7071	0.72601	1.25	1.042	1.708	1.333	0.270537
A0A0D9R8M1	287	K	Annexin	ANXA7			17911000			30066000			1.4959	1.496		4334700000	5923000000	8064800000	2856800000	3853600000	5236300000	0.66693	0.66363	0.75233			1.988	1.988
A0A0D9R8M8	106	K	Nuclear cap-binding protein subunit 2	NCBP2			20592000			41008000			1.5574	1.557		431070000	454030000	467540000	387580000	440620000	432860000	1.0741	0.95458	1.1796			1.32	1.32
A0A0D9R8Q2	350	K	Hydroxyacyl-CoA dehydrogenase trifunctional multienzyme complex subunit alpha	HADHA	18371000	39067000	51260000	16224000	25133000	25458000	0.77735	0.6143	0.59458	0.662	0.0556911	19744000000	20997000000	23385000000	21554000000	21410000000	24024000000	1.1725	1.1486	1.1035	0.663	0.535	0.539	0.579	0.0235128
A0A0D9R8Q2	362	K	Hydroxyacyl-CoA dehydrogenase trifunctional multienzyme complex subunit alpha	HADHA		3997000	3552700									19744000000	20997000000	23385000000	21554000000	21410000000	24024000000	1.1725	1.1486	1.1035
A0A0D9R8Q2	644	K	Hydroxyacyl-CoA dehydrogenase trifunctional multienzyme complex subunit alpha	HADHA	94404000	103720000	125610000	145920000	79939000	206820000	1.0894	0.52295	4.5929	2.068	0.721404	19744000000	20997000000	23385000000	21554000000	21410000000	24024000000	1.1725	1.1486	1.1035	0.929	0.455	4.162	1.849	0.835595
A0A0D9R8Q2	386	K	Hydroxyacyl-CoA dehydrogenase trifunctional multienzyme complex subunit alpha	HADHA	13372000		19992000	18818000		29948000	1.2102		1.1724	1.191	0.0812212	19744000000	20997000000	23385000000	21554000000	21410000000	24024000000	1.1725	1.1486	1.1035	1.032		1.062	1.047	0.265032
A0A0D9R8Q2	569	K	Hydroxyacyl-CoA dehydrogenase trifunctional multienzyme complex subunit alpha	HADHA		70673000			88886000			0.87842		0.878		19744000000	20997000000	23385000000	21554000000	21410000000	24024000000	1.1725	1.1486	1.1035		0.765		0.765
A0A0D9R8Q2	406	K	Hydroxyacyl-CoA dehydrogenase trifunctional multienzyme complex subunit alpha	HADHA	24198000	30312000	39298000	15482000	24087000	22976000	0.55034	0.57755	0.48354	0.537	0.0106553	19744000000	20997000000	23385000000	21554000000	21410000000	24024000000	1.1725	1.1486	1.1035	0.469	0.503	0.438	0.47	0.00415484
A0A0D9R8Q2	735	K	Hydroxyacyl-CoA dehydrogenase trifunctional multienzyme complex subunit alpha	HADHA	20514000	23600000	20281000	21779000	25262000	27676000	0.82174	0.83901	0.90732	0.856	0.0515269	19744000000	20997000000	23385000000	21554000000	21410000000	24024000000	1.1725	1.1486	1.1035	0.701	0.73	0.822	0.751	0.0387209
A0A0D9R8S0	189	K	Hydroxyacyl-CoA dehydrogenase trifunctional multienzyme complex subunit beta	HADHB	19501000	19467000	16535000	22806000	26942000	20309000	0.93824	1.3668	0.95298	1.086	0.70035	8316800000	8635500000	9687000000	9009900000	9086300000	10608000000	1.0022	1.0732	1.1654	0.936	1.274	0.818	1.009	0.963522
A0A0D9R8S0	73	K	Hydroxyacyl-CoA dehydrogenase trifunctional multienzyme complex subunit beta	HADHB			3103600			5129500			1.361	1.361		8316800000	8635500000	9687000000	9009900000	9086300000	10608000000	1.0022	1.0732	1.1654			1.168	1.168
A0A0D9R8S6	492	K	LIM domain kinase 2	LIMK2			1030400			6198900000			3970.3	3970.3
A0A0D9R8S6	487	K	LIM domain kinase 2	LIMK2			1030400			6198900000			3970.3	3970.3
A0A0D9R8S6	491	K	LIM domain kinase 2	LIMK2			1030400			6198900000			3970.3	3970.3
A0A0D9R8U2	252	K	Drebrin 1	DBN1	36872000	42117000	10331000	101770000	81788000	44570000	1.8373	1.5301	2.2406	1.869	0.0451009	14683000000	16790000000	19652000000	14014000000	16397000000	18361000000	1.0622	1.0377	1.01	1.73	1.475	2.218	1.808	0.0578616
A0A0D9R8U2	173	K	Drebrin 1	DBN1	4472300	29893000		5337200	41761000		1.1532	1.2367		1.195	0.172913	14683000000	16790000000	19652000000	14014000000	16397000000	18361000000	1.0622	1.0377	1.01	1.086	1.192		1.139	0.300356
A0A0D9R8U2	248	K	Drebrin 1	DBN1		5986900			13602000			1.5003		1.5		14683000000	16790000000	19652000000	14014000000	16397000000	18361000000	1.0622	1.0377	1.01		1.446		1.446
A0A0D9R8Z3	57	K	NADH:ubiquinone oxidoreductase core subunit S8	NDUFS8						12692000						1376900000	1316800000	1546800000	1010200000	1491800000	1424300000	0.70589	1.0569	1.0547
A0A0D9R924	4059	K	Plectin	PLEC	9698400	10043000	9840300	11713000	13975000	13796000	1.0885	0.98077	1.1866	1.085	0.36302	398780000000	416510000000	466940000000	389140000000	399140000000	445760000000	0.99655	1.023	1.002	1.092	0.959	1.184	1.078	0.441
A0A0D9R924	4012	K	Plectin	PLEC		22809000	23366000		21648000	16748000		0.84513	0.38326	0.614	0.497454	398780000000	416510000000	466940000000	389140000000	399140000000	445760000000	0.99655	1.023	1.002		0.826	0.382	0.604	0.482164
A0A0D9R924	3424	K	Plectin	PLEC	34527000	23664000	23734000	14955000	11806000	1412400	0.40431	0.49654	0.14127	0.347	0.130392	398780000000	416510000000	466940000000	389140000000	399140000000	445760000000	0.99655	1.023	1.002	0.406	0.485	0.141	0.344	0.127138
A0A0D9R924	3152	K	Plectin	PLEC	18257000	17620000	14380000	15955000	20483000	28987000	0.82288	0.8559	1.47	1.05	0.964331	398780000000	416510000000	466940000000	389140000000	399140000000	445760000000	0.99655	1.023	1.002	0.826	0.837	1.467	1.043	0.985638
A0A0D9R924	1547	K	Plectin	PLEC	4406100	4310300		6601300	5465200		1.1444	0.96349		1.054	0.756978	398780000000	416510000000	466940000000	389140000000	399140000000	445760000000	0.99655	1.023	1.002	1.148	0.942		1.045	0.826286
A0A0D9R924	116	K	Plectin	PLEC	20387000			1332000		23649000	0.066563			0.067		398780000000	416510000000	466940000000	389140000000	399140000000	445760000000	0.99655	1.023	1.002	0.067			0.067
A0A0D9R924	785	K	Plectin	PLEC	508550			6793100			6.9611			6.961		398780000000	416510000000	466940000000	389140000000	399140000000	445760000000	0.99655	1.023	1.002	6.985			6.985
A0A0D9R924	1187	K	Plectin	PLEC	9011200	6000000	9257500	10530000	8970500	1162000	1.0508	0.85783	0.13154	0.68	0.472826	398780000000	416510000000	466940000000	389140000000	399140000000	445760000000	0.99655	1.023	1.002	1.054	0.839	0.131	0.675	0.46804
A0A0D9R924	1999	K	Plectin	PLEC		5347500	837910		5900700	7120900		1.301	5.6714	3.486	0.513037	398780000000	416510000000	466940000000	389140000000	399140000000	445760000000	0.99655	1.023	1.002		1.272	5.66	3.466	0.521368
A0A0D9R924	1322	K	Plectin	PLEC	37622000	35905000	32650000	20722000	22278000	19754000	0.45519	0.62153	0.57755	0.551	0.0344858	398780000000	416510000000	466940000000	389140000000	399140000000	445760000000	0.99655	1.023	1.002	0.457	0.608	0.576	0.547	0.0294692
A0A0D9R924	2974	K	Plectin	PLEC	5615000	4710900		13049000	13084000		1.4219	1.6821		1.552	0.169385	398780000000	416510000000	466940000000	389140000000	399140000000	445760000000	0.99655	1.023	1.002	1.427	1.644		1.536	0.146803
A0A0D9R924	2227	K	Plectin	PLEC	40495000	35888000	44145000	3129200	42514000	49146000	0.07786	0.82871	1.0513	0.653	0.471055	398780000000	416510000000	466940000000	389140000000	399140000000	445760000000	0.99655	1.023	1.002	0.078	0.81	1.049	0.646	0.465827
A0A0D9R924	1646	K	Plectin	PLEC	10776000	3946900	14845000	49258000	21797000	32316000	1.3707	3.236	0.1819	1.596	0.951643	398780000000	416510000000	466940000000	389140000000	399140000000	445760000000	0.99655	1.023	1.002	1.375	3.163	0.182	1.573	0.947004
A0A0D9R924	218	K	Plectin	PLEC			3626200			38659000			12.533	12.533		398780000000	416510000000	466940000000	389140000000	399140000000	445760000000	0.99655	1.023	1.002			12.508	12.508
A0A0D9R924	4094	K	Plectin	PLEC	35766000	19121000	36188000	50468000	27565000	47384000	1.1329	1.2479	0.99011	1.124	0.305764	398780000000	416510000000	466940000000	389140000000	399140000000	445760000000	0.99655	1.023	1.002	1.137	1.22	0.988	1.115	0.300669
A0A0D9R924	3985	K	Plectin	PLEC			1213400									398780000000	416510000000	466940000000	389140000000	399140000000	445760000000	0.99655	1.023	1.002
A0A0D9R924	1639	K	Plectin	PLEC		78095000	100830000		106340000	137820000		0.95889	0.89563	0.927	0.359777	398780000000	416510000000	466940000000	389140000000	399140000000	445760000000	0.99655	1.023	1.002		0.937	0.894	0.916	0.22845
A0A0D9R924	342	K	Plectin	PLEC	18460000		29130000	25079000		21466000	0.87912		0.72852	0.804	0.342353	398780000000	416510000000	466940000000	389140000000	399140000000	445760000000	0.99655	1.023	1.002	0.882		0.727	0.805	0.351035
A0A0D9R924	385	K	Plectin	PLEC	29498000	39079000	42030000	32401000	35211000	43884000	0.78349	0.69458	0.79172	0.757	0.031988	398780000000	416510000000	466940000000	389140000000	399140000000	445760000000	0.99655	1.023	1.002	0.786	0.679	0.79	0.752	0.0418302
A0A0D9R924	2824	K	Plectin	PLEC		17621000			19539000			1.0497		1.05		398780000000	416510000000	466940000000	389140000000	399140000000	445760000000	0.99655	1.023	1.002		1.026		1.026
A0A0D9R924	3103	K	Plectin	PLEC		31126000	22288000		47278000	31425000		1.0771	1.1544	1.116	0.269156	398780000000	416510000000	466940000000	389140000000	399140000000	445760000000	0.99655	1.023	1.002		1.053	1.152	1.103	0.370472
A0A0D9R924	3845	K	Plectin	PLEC	4429400	3950700	4702000	6283100	7435700	5904000	1.1155	1.1157	1.3855	1.206	0.176452	398780000000	416510000000	466940000000	389140000000	399140000000	445760000000	0.99655	1.023	1.002	1.119	1.091	1.383	1.198	0.198418
A0A0D9R924	754	K	Plectin	PLEC	16073000	10460000	11192000	11354000	2799900	4098900	0.80486	0.53583	0.4775	0.606	0.113048	398780000000	416510000000	466940000000	389140000000	399140000000	445760000000	0.99655	1.023	1.002	0.808	0.524	0.477	0.603	0.115402
A0A0D9R924	4491	K	Plectin	PLEC	11528000	15072000	9522500	7419200	8677700	5697400	0.46942	0.48679	0.52777	0.495	0.00359782	398780000000	416510000000	466940000000	389140000000	399140000000	445760000000	0.99655	1.023	1.002	0.471	0.476	0.527	0.491	0.00377522
A0A0D9R924	461	K	Plectin	PLEC	11689000			12897000			1.2175			1.218		398780000000	416510000000	466940000000	389140000000	399140000000	445760000000	0.99655	1.023	1.002	1.222			1.222
A0A0D9R924	2300	K	Plectin	PLEC	6496700			6818600			0.94236			0.942		398780000000	416510000000	466940000000	389140000000	399140000000	445760000000	0.99655	1.023	1.002	0.946			0.946
A0A0D9R924	2945	K	Plectin	PLEC	96522000	80376000	122640000	120370000	113360000	186160000	0.9128	0.96742	1.1018	0.994	0.905583	398780000000	416510000000	466940000000	389140000000	399140000000	445760000000	0.99655	1.023	1.002	0.916	0.946	1.1	0.987	0.838607
A0A0D9R924	3305	K	Plectin	PLEC	50646000	42162000	52165000	66552000	62631000	68076000	1.11	1.0596	0.99062	1.053	0.334984	398780000000	416510000000	466940000000	389140000000	399140000000	445760000000	0.99655	1.023	1.002	1.114	1.036	0.989	1.046	0.407783
A0A0D9R924	4088	K	Plectin	PLEC	18463000	3833100	6576500	15192000	5559900	9777500	0.98462	1.3843	1.267	1.212	0.282447	398780000000	416510000000	466940000000	389140000000	399140000000	445760000000	0.99655	1.023	1.002	0.988	1.353	1.264	1.202	0.273569
A0A0D9R924	1907	K	Plectin	PLEC			13726000			20855000			1.1845	1.185		398780000000	416510000000	466940000000	389140000000	399140000000	445760000000	0.99655	1.023	1.002			1.182	1.182
A0A0D9R924	4401	K	Plectin	PLEC			23884000			29456000			0.82194	0.822		398780000000	416510000000	466940000000	389140000000	399140000000	445760000000	0.99655	1.023	1.002			0.82	0.82
A0A0D9R924	1896	K	Plectin	PLEC	23104000	30662000	28047000	51638000	44259000	35048000	1.4981	1.2618	1.1619	1.307	0.103558	398780000000	416510000000	466940000000	389140000000	399140000000	445760000000	0.99655	1.023	1.002	1.503	1.233	1.16	1.299	0.116735
A0A0D9R924	3179	K	Plectin	PLEC	16789000		3196700	21827000		4294800	1.0025		1.2243	1.113	0.600738	398780000000	416510000000	466940000000	389140000000	399140000000	445760000000	0.99655	1.023	1.002	1.006		1.222	1.114	0.59009
A0A0D9R924	3769	K	Plectin	PLEC	2027500	7372100	4675700	16091000	27490000	13169000	9.021	6.2136	3.1478	6.127	0.0447332	398780000000	416510000000	466940000000	389140000000	399140000000	445760000000	0.99655	1.023	1.002	9.052	6.074	3.142	6.089	0.0451591
A0A0D9R924	4433	K	Plectin	PLEC		67172000	72442000		67304000	73787000		0.75936	0.74556	0.752	0.0290046	398780000000	416510000000	466940000000	389140000000	399140000000	445760000000	0.99655	1.023	1.002		0.742	0.744	0.743	0.00407902
A0A0D9R924	1946	K	Plectin	PLEC	18842000	28868000	23767000	17475000	31942000	26398000	1.0111	0.96855	0.95107	0.977	0.397994	398780000000	416510000000	466940000000	389140000000	399140000000	445760000000	0.99655	1.023	1.002	1.015	0.947	0.949	0.97	0.386541
A0A0D9R924	1145	K	Plectin	PLEC	30577000	27433000	29067000	44569000	41017000	41751000	1.2453	0.99592	1.3256	1.189	0.259363	398780000000	416510000000	466940000000	389140000000	399140000000	445760000000	0.99655	1.023	1.002	1.25	0.974	1.323	1.182	0.301773
A0A0D9R924	54	K	Plectin	PLEC	1347400	1801900	4134700	4862600	5316900	6049500	4.0463	2.8419	1.1469	2.678	0.202461	398780000000	416510000000	466940000000	389140000000	399140000000	445760000000	0.99655	1.023	1.002	4.06	2.778	1.145	2.661	0.204502
A0A0D9R949	125	K	Poly(U) binding splicing factor 60	PUF60	9781200			11905000			1.218			1.218		8274700000	9062800000	9003300000	7843800000	9098900000	8555200000	0.97653	0.97045	1.0125	1.247			1.247
A0A0D9R949	208	K	Poly(U) binding splicing factor 60	PUF60	19778000	27225000	23359000	14218000	20246000	17649000	0.49039	0.38537	0.78085	0.552	0.128538	8274700000	9062800000	9003300000	7843800000	9098900000	8555200000	0.97653	0.97045	1.0125	0.502	0.397	0.771	0.557	0.119765
A0A0D9R975	66	K	Myotrophin	MTPN	55726000	50045000	47685000	18021000	14369000	21756000	0.32967	0.3424	0.35463	0.342	0.000578395	2283400000	2110500000	2670400000	1135000000	1066500000	1131200000	0.4718	0.46409	0.46505	0.699	0.738	0.763	0.733	0.00997025
A0A0D9R9A4	117	K	Arp2/3 complex 34 kDa subunit	ARPC2	105100000	111770000	20104000	102570000	87997000	17112000	0.74571	0.65601	0.69495	0.699	0.0155565	7806400000	9058200000	9483000000	6077500000	7127500000	7446200000	0.87571	0.80944	0.87768	0.852	0.81	0.792	0.818	0.0168164
A0A0D9R9A4	157	K	Arp2/3 complex 34 kDa subunit	ARPC2	9462400	594110	8307500		12818000			13.551		13.551		7806400000	9058200000	9483000000	6077500000	7127500000	7446200000	0.87571	0.80944	0.87768		16.741		16.741
A0A0D9R9C4	12	K	Ubiquitin like with PHD and ring finger domains 2	UHRF2	130000000			95162000			0.53656			0.537		539050000	305030000	453380000	518870000	416020000	531740000	1.1905	1.0211	1.4002	0.451			0.451
A0A0D9R9F3	348	K	Interleukin 1 receptor accessory protein	IL1RAP					5978000								29633000	50926000		22620000	17728000
A0A0D9R9F3	343	K	Interleukin 1 receptor accessory protein	IL1RAP					5978000								29633000	50926000		22620000	17728000
A0A0D9R9G1	472	K	Eukaryotic translation elongation factor 1 delta	EEF1D			1391800			1042000			0.59533	0.595		5543300000	6272000000	6484800000	2320300000	2932400000	3000500000	0.48253	0.48805	0.56685			1.05	1.05
A0A0D9R9G1	482	K	Eukaryotic translation elongation factor 1 delta	EEF1D	9492600	9545800		3494000	7617600		0.41976	0.58711		0.503	0.207952	5543300000	6272000000	6484800000	2320300000	2932400000	3000500000	0.48253	0.48805	0.56685	0.87	1.203		1.037	0.936928
A0A0D9R9G2	99	K	"""ATP synthase-coupling factor 6, mitochondrial"""	ATP5PF	7751300	4472000	8509500	16457000	6390600	11932000	1.6116	1.9416	1.1777	1.577	0.1354	1440100000	1477300000	2530500000	1606600000	1452700000	2724200000	1.0378	1.0472	1.0613	1.553	1.854	1.11	1.506	0.170282
A0A0D9R9G7	778	K	Vinculin	VCL		8956600			10601000			0.99502		0.995		23616000000	26999000000	26766000000	14821000000	17370000000	16661000000	0.58592	0.63087	0.64145		1.577		1.577
A0A0D9R9G7	992	K	Vinculin	VCL		99331000	87121000		98261000	92192000		0.58144	0.75659	0.669	0.271032	23616000000	26999000000	26766000000	14821000000	17370000000	16661000000	0.58592	0.63087	0.64145		0.922	1.179	1.051	0.850042
A0A0D9R9G7	666	K	Vinculin	VCL	3549100											23616000000	26999000000	26766000000	14821000000	17370000000	16661000000	0.58592	0.63087	0.64145
A0A0D9R9G7	655	K	Vinculin	VCL		8711100	9175300		5949500	5963900		0.54857	0.49096	0.52	0.0757869	23616000000	26999000000	26766000000	14821000000	17370000000	16661000000	0.58592	0.63087	0.64145		0.87	0.765	0.818	0.267477
A0A0D9R9G7	496	K	Vinculin	VCL	42208000	65118000	32287000	25547000	42913000	27727000	0.64477	0.51629	0.70894	0.623	0.0526956	23616000000	26999000000	26766000000	14821000000	17370000000	16661000000	0.58592	0.63087	0.64145	1.1	0.818	1.105	1.008	0.988903
A0A0D9R9Q4	155	K	X-ray repair cross-complementing protein 5	XRCC5	28835000	90805000	78118000	29193000	78200000	64101000	0.78447	0.77114	0.63735	0.731	0.0599764	25229000000	23751000000	28347000000	17196000000	16557000000	19820000000	0.76993	0.76222	0.8041	1.019	1.012	0.793	0.941	0.574986
A0A0D9R9Q4	332	K	X-ray repair cross-complementing protein 5	XRCC5			8765200			10293000			0.9672	0.967		25229000000	23751000000	28347000000	17196000000	16557000000	19820000000	0.76993	0.76222	0.8041			1.203	1.203
A0A0D9R9Q4	565	K	X-ray repair cross-complementing protein 5	XRCC5	40639000	44890000	44602000	25393000	20957000	24348000	0.44023	0.38287	0.44041	0.421	0.00430723	25229000000	23751000000	28347000000	17196000000	16557000000	19820000000	0.76993	0.76222	0.8041	0.572	0.502	0.548	0.541	0.00577561
A0A0D9R9Q4	534	K	X-ray repair cross-complementing protein 5	XRCC5	145710000	113230000	157150000	151450000	130560000	171290000	0.72637	1.0392	1.0821	0.949	0.706141	25229000000	23751000000	28347000000	17196000000	16557000000	19820000000	0.76993	0.76222	0.8041	0.943	1.363	1.346	1.217	0.342102
A0A0D9R9Q4	543	K	X-ray repair cross-complementing protein 5	XRCC5	115620000	94361000	93461000	136780000	105590000	111540000	0.96465	1.1754	0.92935	1.023	0.863065	25229000000	23751000000	28347000000	17196000000	16557000000	19820000000	0.76993	0.76222	0.8041	1.253	1.542	1.156	1.317	0.125613
A0A0D9R9Q4	702	K	X-ray repair cross-complementing protein 5	XRCC5	44947000	31531000	69498000	55789000	37768000	95470000	0.86138	0.80516	0.92125	0.863	0.0884252	25229000000	23751000000	28347000000	17196000000	16557000000	19820000000	0.76993	0.76222	0.8041	1.119	1.056	1.146	1.107	0.076767
A0A0D9R9Q4	439	K	X-ray repair cross-complementing protein 5	XRCC5		6916100	3448900		13297000			1.1992		1.199		25229000000	23751000000	28347000000	17196000000	16557000000	19820000000	0.76993	0.76222	0.8041		1.573		1.573
A0A0D9R9Q4	265	K	X-ray repair cross-complementing protein 5	XRCC5	152810000	186510000	205690000	135870000	166380000	177510000	0.59461	0.62773	0.59746	0.607	0.001795	25229000000	23751000000	28347000000	17196000000	16557000000	19820000000	0.76993	0.76222	0.8041	0.772	0.824	0.743	0.78	0.0212344
A0A0D9R9Q4	532	K	X-ray repair cross-complementing protein 5	XRCC5		39857000	32578000		33994000	33928000		0.76682	0.74883	0.758	0.0384817	25229000000	23751000000	28347000000	17196000000	16557000000	19820000000	0.76993	0.76222	0.8041		1.006	0.931	0.969	0.656935
A0A0D9R9Q4	144	K	X-ray repair cross-complementing protein 5	XRCC5	47078000	47414000	49906000	47537000	42003000	40306000	0.73001	0.6216	0.59889	0.65	0.0281187	25229000000	23751000000	28347000000	17196000000	16557000000	19820000000	0.76993	0.76222	0.8041	0.948	0.816	0.745	0.836	0.166298
A0A0D9R9Q4	648	K	X-ray repair cross-complementing protein 5	XRCC5	58329000	37859000	38081000	48968000	34377000	40070000	0.6926	0.73966	0.80314	0.745	0.0300006	25229000000	23751000000	28347000000	17196000000	16557000000	19820000000	0.76993	0.76222	0.8041	0.9	0.97	0.999	0.956	0.353393
A0A0D9R9R9	81	K	Voltage dependent anion channel 2	VDAC2	40105000	36324000	40049000	57315000	36600000	57577000	0.51835	0.61889	0.5941	0.577	0.0138202	18810000000	28419000000	27560000000	24461000000	35651000000	32811000000	1.0798	0.87022	0.98954	0.48	0.711	0.6	0.597	0.0629805
A0A0D9R9R9	238	K	Voltage dependent anion channel 2	VDAC2	42896000	46446000	49752000	51400000	52059000	58140000	0.82926	0.81607	0.9221	0.856	0.0787766	18810000000	28419000000	27560000000	24461000000	35651000000	32811000000	1.0798	0.87022	0.98954	0.768	0.938	0.932	0.879	0.240216
A0A0D9R9R9	35	K	Voltage dependent anion channel 2	VDAC2	15521000	14630000	13440000	11490000	11186000	10276000	0.61349	0.52231	0.60064	0.579	0.0124319	18810000000	28419000000	27560000000	24461000000	35651000000	32811000000	1.0798	0.87022	0.98954	0.568	0.6	0.607	0.592	0.00227246
A0A0D9R9T7	1971	K	Tumor protein p53 binding protein 1	TP53BP1		21620000	23588000		28476000	31694000		0.95101	1.07	1.011	0.933693	1797900000	1586700000	2233300000	1574800000	1656100000	1887300000	0.9069	1.1136	1.0172		0.854	1.052	0.953	0.778158
A0A0D9R9X2	855	K	MORC family CW-type zinc finger 4	MORC4		15296000	20282000		39271000	43852000		2.0294	1.921	1.975	0.0362849	96338000	100310000	100480000	98035000	97224000	83191000	1.2369	0.80847	1.0812		2.51	1.777	2.144	0.200995
A0A0D9R9X4	1050	K	Fibronectin 1	FN1			1759600			5016600			0.66343	0.663		32781000000	37539000000	31639000000	50649000000	58428000000	49760000000	1.6251	1.5951	1.5338			0.433	0.433
A0A0D9R9X4	1846	K	Fibronectin 1	FN1			17814000			37808000			1.5858	1.586		32781000000	37539000000	31639000000	50649000000	58428000000	49760000000	1.6251	1.5951	1.5338			1.034	1.034
A0A0D9R9X4	2166	K	Fibronectin 1	FN1	6557200	6326200		7724200	7745800		1.0688	0.95129		1.01	0.936057	32781000000	37539000000	31639000000	50649000000	58428000000	49760000000	1.6251	1.5951	1.5338	0.658	0.596		0.627	0.0944849
A0A0D9R9X4	987	K	Fibronectin 1	FN1	3153500	2513900		5767100	7177500		1.4601	2.3351		1.898	0.315895	32781000000	37539000000	31639000000	50649000000	58428000000	49760000000	1.6251	1.5951	1.5338	0.898	1.464		1.181	0.760065
A0A0D9R9Y5	466	K	Chaperonin containing TCP1 subunit 8	CCT8	15516000	20321000	22566000	1498400	15587000	16822000	0.10842	0.62694	0.58995	0.442	0.267385	99879000000	101810000000	103350000000	72812000000	75673000000	74231000000	0.81707	0.78159	0.79628	0.133	0.802	0.741	0.559	0.359879
A0A0D9R9Y5	439	K	Chaperonin containing TCP1 subunit 8	CCT8	13766000	15827000		3049800	3726200		0.27827	0.21877		0.249	0.0770062	99879000000	101810000000	103350000000	72812000000	75673000000	74231000000	0.81707	0.78159	0.79628	0.341	0.28		0.311	0.0751946
A0A0D9R9Y5	440	K	Chaperonin containing TCP1 subunit 8	CCT8												99879000000	101810000000	103350000000	72812000000	75673000000	74231000000	0.81707	0.78159	0.79628
A0A0D9R9Y5	326	K	Chaperonin containing TCP1 subunit 8	CCT8	7942900			5589300			0.5189			0.519		99879000000	101810000000	103350000000	72812000000	75673000000	74231000000	0.81707	0.78159	0.79628	0.635			0.635
A0A0D9R9Y5	400	K	Chaperonin containing TCP1 subunit 8	CCT8	248370000	219880000	248690000	180660000	170090000	177840000	0.54748	0.55129	0.53883	0.546	0.000187363	99879000000	101810000000	103350000000	72812000000	75673000000	74231000000	0.81707	0.78159	0.79628	0.67	0.705	0.677	0.684	0.00249661
A0A0D9R9Y5	260	K	Chaperonin containing TCP1 subunit 8	CCT8	1433500			1815800			1.5357			1.536		99879000000	101810000000	103350000000	72812000000	75673000000	74231000000	0.81707	0.78159	0.79628	1.88			1.88
A0A0D9R9Y5	20	K	Chaperonin containing TCP1 subunit 8	CCT8	24499000	53355000	31666000	18101000	54463000	24023000	0.5843	0.79395	0.61476	0.664	0.0692734	99879000000	101810000000	103350000000	72812000000	75673000000	74231000000	0.81707	0.78159	0.79628	0.715	1.016	0.772	0.834	0.277966
A0A0D9RA00	350	K	Caldesmon 1	CALD1	32689000			49705000			0.93697			0.937		90811000	88186000	92940000	41963000	48078000	50052000	0.41155			2.277			2.277
A0A0D9RA06	108	K	Mitochondrial ribosomal protein S25	MRPS25			15194000			21515000			1.007	1.007		1280000000	2325600000	1128000000	1251800000	2145800000	1102800000	1.1375	0.97692	0.74805			1.346	1.346
A0A0D9RA18	81	K	Pescadillo homolog	PES1	12088000	13387000	11427000	12395000	10540000	15105000	0.80216	0.7421	0.88416	0.809	0.0748093	2678000000	2976700000	3671900000	3048700000	3349800000	3377600000	0.95357	1.1556	1.0064	0.841	0.642	0.879	0.787	0.174855
A0A0D9RA18	322	K	Pescadillo homolog	PES1	35137000			24024000			0.72691			0.727		2678000000	2976700000	3671900000	3048700000	3349800000	3377600000	0.95357	1.1556	1.0064	0.762			0.762
A0A0D9RA19	270	K	aldo-keto reductase family 1 member B10-like isoform X2 [Chlorocebus sabaeus]		123780000	73366000	115380000	97914000	61326000	87356000	0.67006	0.69208	0.65292	0.672	0.002674	646350000		152800000	88755000		317410000	0.37486		1.2979	1.787		0.503	1.145	0.962182
A0A0D9RA32	333	K	Heterogeneous nuclear ribonucleoprotein U	HNRNPU	220340000	230840000	265300000	329640000	395110000	336460000	0.80851	1.0453	0.85395	0.903	0.373665	16301000000	25366000000	17685000000	16605000000	23861000000	15210000000	1.0631	0.97235	0.95531	0.761	1.075	0.894	0.91	0.483421
A0A0D9RA32	590	K	Heterogeneous nuclear ribonucleoprotein U	HNRNPU												16301000000	25366000000	17685000000	16605000000	23861000000	15210000000	1.0631	0.97235	0.95531
A0A0D9RA32	368	K	Heterogeneous nuclear ribonucleoprotein U	HNRNPU	4090500	3512000		1790700			0.3703			0.37		16301000000	25366000000	17685000000	16605000000	23861000000	15210000000	1.0631	0.97235	0.95531	0.348			0.348
A0A0D9RA32	17	K	Heterogeneous nuclear ribonucleoprotein U	HNRNPU		12465000			13127000			1.0454		1.045		16301000000	25366000000	17685000000	16605000000	23861000000	15210000000	1.0631	0.97235	0.95531		1.075		1.075
A0A0D9RA42	377	K	SH2 domain containing 3A	SH2D3A
A0A0D9RA44	206	K	Thioesterase superfamily member 6	THEM6						4238400						2307900000	2508000000	2256900000	1672600000	2208200000	2092400000	0.78698	0.98776	0.84691
A0A0D9RA63	401	K	PC4 and SFRS1 interacting protein 1	PSIP1	6890300		10009000	16278000		14452000	1.6448		1.3403	1.493	0.223503	3921500000	3845500000	5045800000	4588400000	4038300000	5871700000	1.1361	1.0858	1.0157	1.448		1.32	1.384	0.126917
A0A0D9RA63	360	K	PC4 and SFRS1 interacting protein 1	PSIP1	13392000	804840		11375000	13783000		0.77493	11.897		6.336	0.667752	3921500000	3845500000	5045800000	4588400000	4038300000	5871700000	1.1361	1.0858	1.0157	0.682	10.957		5.82	0.69866
A0A0D9RA63	16	K	PC4 and SFRS1 interacting protein 1	PSIP1	8832500	4112200		5539900	6565300		0.57632	0.69074		0.634	0.172656	3921500000	3845500000	5045800000	4588400000	4038300000	5871700000	1.1361	1.0858	1.0157	0.507	0.636		0.572	0.175721
A0A0D9RA63	422	K	PC4 and SFRS1 interacting protein 1	PSIP1	11565000	10526000	13480000	10528000	11876000	13194000	6.4575	0.87585	10.15	5.828	0.280662	3921500000	3845500000	5045800000	4588400000	4038300000	5871700000	1.1361	1.0858	1.0157	5.684	0.807	9.993	5.495	0.30536
A0A0D9RAB6	83	K	40S ribosomal protein S24		15878000	18816000	14171000	17510000	19257000	9185500	0.81417	0.78457	0.71627	0.772	0.0305351	2372800000	2566900000	1872800000	1713500000	1610400000	1626900000	1.1308	0.75734	1.2387	0.72	1.036	0.578	0.778	0.310673
A0A0D9RAB6	37	K	40S ribosomal protein S24		2155300000	1777100000	2185700000	1086400000	893640000	1089000000	0.35911	0.3884	0.34502	0.364	0.00176953	2372800000	2566900000	1872800000	1713500000	1610400000	1626900000	1.1308	0.75734	1.2387	0.318	0.513	0.279	0.37	0.0451964
A0A0D9RAB6	68	K	40S ribosomal protein S24		4579700		13764000	5313000		10241000	1.0605		0.6034	0.832	0.675113	2372800000	2566900000	1872800000	1713500000	1610400000	1626900000	1.1308	0.75734	1.2387	0.938		0.487	0.713	0.553284
A0A0D9RAC9	843	K	Zinc finger MIZ-type containing 1	ZMIZ1	24945000	85550000	20296000	11271000	40812000	17636000	0.48483	0.57355	0.77015	0.61	0.0901517
A0A0D9RAD8	190	K	Peptidyl-prolyl cis-trans isomerase	PPIF	142360000	157180000	167150000	3429000	89705000	4649200	0.027878	0.88265	0.015694	0.309	0.231282	1977500000	1953700000	1710600000	2005100000	1899400000	1714900000	1.1578	1.1795	1.051	0.024	0.748	0.015	0.262	0.211111
A0A0D9RAD8	67	K	Peptidyl-prolyl cis-trans isomerase	PPIF	12696000	7395200	14073000	18631000	11543000	16854000	1.143	0.9639	0.99691	1.035	0.672689	1977500000	1953700000	1710600000	2005100000	1899400000	1714900000	1.1578	1.1795	1.051	0.987	0.817	0.949	0.918	0.333499
A0A0D9RAD8	73	K	Peptidyl-prolyl cis-trans isomerase	PPIF	58424000	50888000	50365000	58431000	51521000	57827000	0.92493	0.82034	0.98256	0.909	0.270737	1977500000	1953700000	1710600000	2005100000	1899400000	1714900000	1.1578	1.1795	1.051	0.799	0.695	0.935	0.81	0.172788
A0A0D9RAD8	91	K	Peptidyl-prolyl cis-trans isomerase	PPIF	18252000			14962000			0.91398			0.914		1977500000	1953700000	1710600000	2005100000	1899400000	1714900000	1.1578	1.1795	1.051	0.789			0.789
A0A0D9RAD8	167	K	Peptidyl-prolyl cis-trans isomerase	PPIF		21081000	26292000		21099000	22961000		0.74102	0.75512	0.748	0.0292078	1977500000	1953700000	1710600000	2005100000	1899400000	1714900000	1.1578	1.1795	1.051		0.628	0.718	0.673	0.148625
A0A0D9RAF7	350	K	Programmed cell death 6 interacting protein	PDCD6IP	6427900	5628700	4191300	739200	601190	788410	0.082306	0.21971	0.18355	0.162	0.035733	8753200000	9802700000	10876000000	5018700000	5780700000	7162000000	0.67931	0.68398	0.70683	0.121	0.321	0.26	0.234	0.0518357
A0A0D9RAF7	501	K	Programmed cell death 6 interacting protein	PDCD6IP			4919200			7027200			1.7864	1.786		8753200000	9802700000	10876000000	5018700000	5780700000	7162000000	0.67931	0.68398	0.70683			2.527	2.527
A0A0D9RAG2	167	K	Fas associated factor family member 2	FAF2	35438000	24375000	21394000	47020000	30101000	25753000	1.1081	1.0407	0.91181	1.02	0.834143	2208500000	1849100000	1773000000	2143100000	1749900000	1743800000	0.89276	0.95176	0.92584	1.241	1.093	0.985	1.106	0.359207
A0A0D9RAG5	71	K	aldo-keto reductase family 1 member B10-like isoform X2 [Chlorocebus sabaeus]				21359000			13814000			0.4945	0.495		53645000000	32348000000	64469000000	23247000000	12489000000	27625000000	0.51253	0.46089	0.48008			1.03	1.03
A0A0D9RAG9	186	K	Clathrin light chain	CLTB	5404800		5221100	3665000		4839900	0.62379		0.88221	0.753	0.437516	3239800000	4188200000	4295600000	2305600000	3382600000	3220100000	0.73043	0.75561	0.70468	0.854		1.252	1.053	0.921657
A0A0D9RAH5	200	K	Aldo-keto reductase family 1 member B	AKR1B1	14321000	227000000	23722000	599240	19879000	1072600	0.10218	0.10301	0.042509	0.083	0.0190226	103570000000	113660000000	166660000000	47031000000	62664000000	86186000000	0.41454	0.4248	0.4447	0.246	0.242	0.096	0.195	0.0456183
A0A0D9RAH5	209	K	Aldo-keto reductase family 1 member B	AKR1B1	33686000	43170000	30925000	11786000	13426000	9381900	0.26902	0.29755	0.25554	0.274	0.00177841	103570000000	113660000000	166660000000	47031000000	62664000000	86186000000	0.41454	0.4248	0.4447	0.649	0.7	0.575	0.641	0.0237157
A0A0D9RAH5	354	K	Aldo-keto reductase family 1 member B	AKR1B1	36524000		36065000			20732000			0.4052	0.405		103570000000	113660000000	166660000000	47031000000	62664000000	86186000000	0.41454	0.4248	0.4447			0.911	0.911
A0A0D9RAH5	357	K	Aldo-keto reductase family 1 member B	AKR1B1	427510000	383220000	373990000	217010000	203450000	202170000	0.32324	0.3867	0.34589	0.352	0.00371587	103570000000	113660000000	166660000000	47031000000	62664000000	86186000000	0.41454	0.4248	0.4447	0.78	0.91	0.778	0.823	0.0892516
A0A0D9RAH5	293	K	Aldo-keto reductase family 1 member B	AKR1B1	96384000	84486000	99421000	26697000	28937000	29689000	0.25437	0.23321	0.29098	0.26	0.00337848	103570000000	113660000000	166660000000	47031000000	62664000000	86186000000	0.41454	0.4248	0.4447	0.614	0.549	0.654	0.606	0.0151114
A0A0D9RAH5	377	K	Aldo-keto reductase family 1 member B	AKR1B1	365170000	445990000	422380000	257580000	296780000	349110000	0.52704	0.48942	0.57967	0.532	0.00885022	103570000000	113660000000	166660000000	47031000000	62664000000	86186000000	0.41454	0.4248	0.4447	1.271	1.152	1.304	1.242	0.0430938
A0A0D9RAJ5	256	K	Annexin	ANXA11	26168000	17054000	40143000	42881000	22494000	47955000	0.95436	0.97229	0.93912	0.955	0.064796	8036000000	8371500000	8756100000	4780800000	4838400000	5417300000	0.64265	0.6533	0.6169	1.485	1.488	1.522	1.498	0.00057061
A0A0D9RAJ5	480	K	Annexin	ANXA11					19176000							8036000000	8371500000	8756100000	4780800000	4838400000	5417300000	0.64265	0.6533	0.6169
A0A0D9RAM0	649	K	"""XPC complex subunit, DNA damage recognition and repair factor"""	XPC	9665100	7776500	5341100	11925000	12319000	10517000	1.1739	1.1825	1.0594	1.139	0.0978262	387940000	404580000	659300000	420790000	406700000	538130000	1.0954	1.1499	1.3493	1.072	1.028	0.785	0.962	0.725309
A0A0D9RAM4	439	K	T cell lymphoma invasion and metastasis 1	TIAM1	156410000	191600000		3880400	4026100		0.012487	0.01558		0.014	0.0233066
A0A0D9RAM8	146	K	Protein disulfide-isomerase	PDIA3		109810000	108940000		121270000	153170000		0.90794	0.98209	0.945	0.489769	157600000000	147190000000	172030000000	156410000000	142100000000	169220000000	1.0665	1.0422	1.0027		0.871	0.979	0.925	0.511706
A0A0D9RAM8	129	K	Protein disulfide-isomerase	PDIA3	558730000	582490000	400440000	874150000	767810000	772220000	0.88421	0.93619	1.1399	0.987	0.856279	157600000000	147190000000	172030000000	156410000000	142100000000	169220000000	1.0665	1.0422	1.0027	0.829	0.898	1.137	0.955	0.679508
A0A0D9RAM8	218	K	Protein disulfide-isomerase	PDIA3	171970000	139990000	151870000	208530000	153150000	187200000	0.89196	1.0098	0.96299	0.955	0.396155	157600000000	147190000000	172030000000	156410000000	142100000000	169220000000	1.0665	1.0422	1.0027	0.836	0.969	0.96	0.922	0.288079
A0A0D9RAM8	226	K	Protein disulfide-isomerase	PDIA3		7215600			6306800			1.0167		1.017		157600000000	147190000000	172030000000	156410000000	142100000000	169220000000	1.0665	1.0422	1.0027		0.976		0.976
A0A0D9RAM8	425	K	Protein disulfide-isomerase	PDIA3	667350	21573000		27119000	23999000		12.686	0.86975		6.778	0.640522	157600000000	147190000000	172030000000	156410000000	142100000000	169220000000	1.0665	1.0422	1.0027	11.895	0.835		6.365	0.650784
A0A0D9RAM8	460	K	Protein disulfide-isomerase	PDIA3	31010000	36457000	42352000	34962000	37481000	34025000	0.90695	0.94095	0.91453	0.921	0.026211	157600000000	147190000000	172030000000	156410000000	142100000000	169220000000	1.0665	1.0422	1.0027	0.85	0.903	0.912	0.888	0.0477251
A0A0D9RAM8	362	K	Protein disulfide-isomerase	PDIA3	87866000	95063000	90662000	101420000	106000000	114660000	0.83713	0.91808	0.97783	0.911	0.226947	157600000000	147190000000	172030000000	156410000000	142100000000	169220000000	1.0665	1.0422	1.0027	0.785	0.881	0.975	0.88	0.228852
A0A0D9RAM8	296	K	Protein disulfide-isomerase	PDIA3	36241000	36822000		35139000	34722000		0.82546	0.73512		0.78	0.201852	157600000000	147190000000	172030000000	156410000000	142100000000	169220000000	1.0665	1.0422	1.0027	0.774	0.705		0.74	0.136645
A0A0D9RAM8	366	K	Protein disulfide-isomerase	PDIA3	118650000	129440000	127800000	134390000	133720000	145180000	0.74995	0.80069	0.84716	0.799	0.0347511	157600000000	147190000000	172030000000	156410000000	142100000000	169220000000	1.0665	1.0422	1.0027	0.703	0.768	0.845	0.772	0.0566542
A0A0D9RAM8	335	K	Protein disulfide-isomerase	PDIA3	50132000	77063000	76669000	60081000	91089000	91995000	1.069	1.0428	1.0435	1.052	0.0371527	157600000000	147190000000	172030000000	156410000000	142100000000	169220000000	1.0665	1.0422	1.0027	1.002	1.001	1.041	1.015	0.458386
A0A0D9RAM8	494	K	Protein disulfide-isomerase	PDIA3	6229200	7729700	6120000	5842500	4727300	5410500	0.64636	0.64376	0.62358	0.638	0.000953784	157600000000	147190000000	172030000000	156410000000	142100000000	169220000000	1.0665	1.0422	1.0027	0.606	0.618	0.622	0.615	0.000390276
A0A0D9RAM8	496	K	Protein disulfide-isomerase	PDIA3	25350000	16313000	17855000	27898000	15611000	12574000	0.70494	0.65578	0.72999	0.697	0.0112094	157600000000	147190000000	172030000000	156410000000	142100000000	169220000000	1.0665	1.0422	1.0027	0.661	0.629	0.728	0.673	0.016966
A0A0D9RAM8	415	K	Protein disulfide-isomerase	PDIA3	103240000			105080000			0.73411			0.734		157600000000	147190000000	172030000000	156410000000	142100000000	169220000000	1.0665	1.0422	1.0027	0.688			0.688
A0A0D9RAM9	13	K	7-dehydrocholesterol reductase	DHCR7	1391500			30569000			15.607			15.607		3449800000	4634900000	3385600000	2853600000	4238000000	3001900000	1.0038	0.98957	1.1271	15.548			15.548
A0A0D9RAN4	140	K	Transmembrane protein 43	TMEM43		6817200			9249700			1.4792		1.479		11555000000	9725500000	10870000000	13582000000	11880000000	13626000000	1.2526	1.3683	1.3613		1.081		1.081
A0A0D9RAP7	41	K	SR-related CTD associated factor 4	SCAF4	10789000	16086000	16644000	10224000	11661000	16991000	0.83838	0.73543	0.8095	0.794	0.0402953	285390000	291220000	316920000	232380000	254900000	306480000	1.0557	1.056	1.486	0.794	0.696	0.545	0.678	0.0975459
A0A0D9RAQ5	345	K	Bromodomain containing 2	BRD2			30898000			34294000			0.74089	0.741		248410000	149710000	176710000	241930000	175980000	177780000	1.2644	1.334	1.1965			0.619	0.619
A0A0D9RAQ5	342	K	Bromodomain containing 2	BRD2			5398100			5922800			0.77557	0.776		248410000	149710000	176710000	241930000	175980000	177780000	1.2644	1.334	1.1965			0.648	0.648
A0A0D9RAQ7	76	K	MICOS complex subunit			7668000	11133000		17205000	13381000		2.1402	1.0474	1.594	0.570929	1808600000	2335200000	2286800000	2340100000	1987700000	2943000000	1.4479	1.2391	1.5167		1.727	0.691	1.209	0.913662
A0A0D9RAR6	329	K	THO complex 3	THOC3			9109000			11107000			1.0032	1.003		2002700000	2012700000	2126700000	2134700000	1805500000	2576300000	0.85341	0.85748	1.0327			0.971	0.971
A0A0D9RAS8	397	K	URB1 ribosome biogenesis 1 homolog (S. cerevisiae)	URB1	14044000	16088000	16801000	8261700	10409000	7004000	0.46504	0.41455	0.31242	0.397	0.0230657	726920000	831230000	863870000	697670000	908290000	1007800000	1.1165	0.98363	1.0235	0.417	0.421	0.305	0.381	0.0172093
A0A0D9RAT5	486	K	Splicing factor 3a subunit 1	SF3A1	43226000	22529000	65323000	35188000	17965000	52404000	0.87845	0.62023	0.87547	0.791	0.223113	8159400000	8165400000	7061900000	8269600000	7840500000	7473400000	1.1513	1.174	1.0964	0.763	0.528	0.798	0.696	0.142164
A0A0D9RAX8	73	K	Growth hormone inducible transmembrane protein	GHITM	8003300	6410200		15704000	12542000		1.6656	1.7196		1.693	0.0272819	4334900000	3499700000	4023100000	3574200000	2867100000	3641900000	1.4752	1.4247	1.2348	1.129	1.207		1.168	0.188631
A0A0D9RAY1	221	K	Fumarate hydratase	FH	81124000		51617000	69226000		62107000	0.71851		0.78736	0.753	0.14221	12492000000	13350000000	13725000000	12383000000	13371000000	13340000000	1.004	0.95238	0.93882	0.716		0.839	0.778	0.263845
A0A0D9RAY1	61	K	Fumarate hydratase	FH		5037300			5398000			0.93218		0.932		12492000000	13350000000	13725000000	12383000000	13371000000	13340000000	1.004	0.95238	0.93882		0.979		0.979
A0A0D9RAY1	80	K	Fumarate hydratase	FH	10915000	14006000	15398000	16510000	13784000	14726000	0.85717	0.65482	1.0218	0.845	0.362755	12492000000	13350000000	13725000000	12383000000	13371000000	13340000000	1.004	0.95238	0.93882	0.854	0.688	1.088	0.877	0.454704
A0A0D9RAY1	230	K	Fumarate hydratase	FH	2505500	8970300	11334000	14099000	10185000	10209000	2.2405	0.92662	1.0205	1.396	0.540925	12492000000	13350000000	13725000000	12383000000	13371000000	13340000000	1.004	0.95238	0.93882	2.232	0.973	1.087	1.431	0.463858
A0A0D9RAZ6	215	K	CCR4-NOT transcription complex subunit 10	CNOT10	15337000		22089000	12151000		16100000	0.5784		0.57976	0.579	0.00193518	173640000	81782000		103290000	61335000		0.33163	0.66012		1.744			1.744
A0A0D9RB19	48	K	Cysteinyl-tRNA synthetase	CARS	17387000			477500			0.019566			0.02		6538500000	7082900000	7586100000	3398900000	3928200000	3773700000	0.5644	0.56691	0.57488	0.035			0.035
A0A0D9RB23	69	K	LOW QUALITY PROTEIN: 60S ribosomal protein L26-like 1 [Chlorocebus sabaeus]		13871000	11294000		18259000	16053000		1.387	1.0777		1.232	0.462167
A0A0D9RB24	105	K	Nucleosome assembly protein 1 like 4	NAP1L4	10735000			7348000			0.63961			0.64		2679800000	19395000000	14284000000	1558300000	12775000000	8254100000	0.53706	0.61544	0.3821	1.191			1.191
A0A0D9RB27	199	K	Endoplasmic reticulum-golgi intermediate compartment 1	ERGIC1	1211300			3295300			0.95867			0.959		3956900000	4613400000	4346400000	4272700000	4542000000	4351600000	1.1794	1.2013	1.0861	0.813			0.813
A0A0D9RB84	359	K	KH-type splicing regulatory protein	KHSRP	10302000	8596100	11288000	8889700	6129000	13084000	0.70825	0.68095	0.91269	0.767	0.13543	9704300000	12356000000	13778000000	7693900000	9475100000	10315000000	0.90266	0.87617	0.79083	0.785	0.777	1.154	0.905	0.53925
A0A0D9RB91	396	K	General transcription factor IIF subunit 1	GTF2F1	18502000		16719000			490920			0.09561	0.096
A0A0D9RBA7	608	K	"""Inositol 1,4,5-trisphosphate receptor type 3"""	ITPR3	11983000		14858000	8182400		22310000	1.7408		1.2998	1.52	0.298193	2355800000	2945400000	2751600000	2335700000	3130300000	2956600000	1.0646	1.0444	1.2334	1.635		1.054	1.345	0.541834
A0A0D9RBA7	1198	K	"""Inositol 1,4,5-trisphosphate receptor type 3"""	ITPR3			10208000			11363000			0.92212	0.922		2355800000	2945400000	2751600000	2335700000	3130300000	2956600000	1.0646	1.0444	1.2334			0.748	0.748
A0A0D9RBB2	1561	K	CREB binding protein	CREBBP	928920000	1062400000	1117800000	913600000	987200000	1043800000	0.61899	0.60387	0.58863	0.604	0.0012391			266960000			159880000			0.4467			1.318	1.318
A0A0D9RBB2	1558	K	CREB binding protein	CREBBP	928920000	1062400000	1154600000	913600000	987200000	1070000000	0.61899	0.60387	0.57957	0.601	0.00211826			266960000			159880000			0.4467			1.297	1.297
A0A0D9RBB2	1190	K	CREB binding protein	CREBBP	14676000	10637000	6298900	2286100	1897700	1530900	0.15377	0.21418	0.24267	0.204	0.010557			266960000			159880000			0.4467			0.543	0.543
A0A0D9RBB2	1567	K	CREB binding protein	CREBBP	54104000	31776000	59988000	45501000	28870000	34229000	0.48744	0.61333	0.5488	0.55	0.0176999			266960000			159880000			0.4467			1.229	1.229
A0A0D9RBB2	1686	K	CREB binding protein	CREBBP			1474100000			86212000			0.080376	0.08				266960000			159880000			0.4467			0.18	0.18
A0A0D9RBB2	1602	K	CREB binding protein	CREBBP			408470000			312820000			0.70133	0.701				266960000			159880000			0.4467			1.57	1.57
A0A0D9RBB2	1719	K	CREB binding protein	CREBBP	61237000	52934000	35587000	31538000	17335000	19216000	0.42848	0.19053	0.43086	0.35	0.0782752			266960000			159880000			0.4467			0.965	0.965
A0A0D9RBB2	1572	K	CREB binding protein	CREBBP	76109000	31776000	75713000	41942000	28870000	49517000	0.59991	0.61333	0.58314	0.599	0.00121384			266960000			159880000			0.4467			1.305	1.305
A0A0D9RBB2	1716	K	CREB binding protein	CREBBP	61237000	52934000	29014000	31538000	17335000	15708000	0.42848	0.19053	0.4196	0.346	0.0750014			266960000			159880000			0.4467			0.939	0.939
A0A0D9RBB2	1566	K	CREB binding protein	CREBBP	54104000	31776000	59988000	45501000	28870000	34229000	0.48744	0.61333	0.5488	0.55	0.0176999			266960000			159880000			0.4467			1.229	1.229
A0A0D9RBB2	1562	K	CREB binding protein	CREBBP	220960000	179990000	196640000	296650000	253660000	252110000	0.95914	0.97148	1.0383	0.99	0.749379			266960000			159880000			0.4467			2.324	2.324
A0A0D9RBB2	1570	K	CREB binding protein	CREBBP	83624000	31776000	83874000	45501000	28870000	55719000	0.48744	0.61333	0.58314	0.561	0.0208289			266960000			159880000			0.4467			1.305	1.305
A0A0D9RBB2	988	K	CREB binding protein	CREBBP	20788000		49033000	20241000		55360000	0.82522		0.80073	0.813	0.0652323			266960000			159880000			0.4467			1.793	1.793
A0A0D9RBD3	24	K	THO complex 5	THOC5	57465000	62415000	41561000	78056000	79053000	53851000	1.0279	0.93859	0.97104	0.979	0.572006	1507200000	2000800000	1560600000	1502200000	2062100000	1567300000	1.0748	1.0758	1.0678	0.956	0.872	0.909	0.912	0.104901
A0A0D9RBD8	27	K	nucleophosmin isoform X1 [Chlorocebus sabaeus]		257080000	203450000	303490000	331040000	272090000	362580000	0.90797	0.84328	0.79625	0.849	0.0712192	212160000000	224060000000	198650000000	229760000000	232770000000	208400000000	1.0199	1.0483	1.0665	0.89	0.804	0.747	0.814	0.0784273
A0A0D9RBD8	32	K	nucleophosmin isoform X1 [Chlorocebus sabaeus]		1071700000	1107700000	1384700000	1117500000	1048800000	1302300000	0.74115	0.71339	0.72128	0.725	0.00186455	212160000000	224060000000	198650000000	229760000000	232770000000	208400000000	1.0199	1.0483	1.0665	0.727	0.681	0.676	0.695	0.00596622
A0A0D9RBD8	248	K	nucleophosmin isoform X1 [Chlorocebus sabaeus]		352300000	279060000	314820000	559460000	410530000	482100000	1.0687	1.0602	1.0877	1.072	0.017236	212160000000	224060000000	198650000000	229760000000	232770000000	208400000000	1.0199	1.0483	1.0665	1.048	1.011	1.02	1.026	0.189882
A0A0D9RBD8	273	K	nucleophosmin isoform X1 [Chlorocebus sabaeus]		690050000	698380000	658180000	293440000	307290000	308300000	0.35705	0.44517	0.30508	0.369	0.0172471	212160000000	224060000000	198650000000	229760000000	232770000000	208400000000	1.0199	1.0483	1.0665	0.35	0.425	0.286	0.354	0.017252
A0A0D9RBD8	267	K	nucleophosmin isoform X1 [Chlorocebus sabaeus]		1626500000	1324300000	410690000	7564900000	7881700000	6518400000	0.38576	0.41838	0.41822	0.407	0.00135108	212160000000	224060000000	198650000000	229760000000	232770000000	208400000000	1.0199	1.0483	1.0665	0.378	0.399	0.392	0.39	0.00042723
A0A0D9RBD8	263	K	nucleophosmin isoform X1 [Chlorocebus sabaeus]		243040000	235240000	266660000	282430000	281970000	305620000	0.95742	0.88435	0.88581	0.909	0.0960632	212160000000	224060000000	198650000000	229760000000	232770000000	208400000000	1.0199	1.0483	1.0665	0.939	0.844	0.831	0.871	0.0976956
A0A0D9RBD8	229	K	nucleophosmin isoform X1 [Chlorocebus sabaeus]		85758000	87612000		104300000	87594000		0.84508	0.83766		0.841	0.0229731	212160000000	224060000000	198650000000	229760000000	232770000000	208400000000	1.0199	1.0483	1.0665	0.829	0.799		0.814	0.0801339
A0A0D9RBD8	150	K	nucleophosmin isoform X1 [Chlorocebus sabaeus]		19553000		24893000	24401000		25117000	0.99304		0.86711	0.93	0.578308	212160000000	224060000000	198650000000	229760000000	232770000000	208400000000	1.0199	1.0483	1.0665	0.974		0.813	0.894	0.528826
A0A0D9RBE5	211	K	ATP-dependent Clp protease proteolytic subunit	CLPP	10140000		9659900	8990000		1216000	0.72528		0.14162	0.433	0.504746	1820100000	1613200000	2285700000	2121800000	1816400000	2614400000	1.3223	1.2343	1.2989	0.548		0.109	0.329	0.433602
A0A0D9RBF7	252	K	"""MLLT1, super elongation complex subunit"""	MLLT1		110350000			85897000			0.70131		0.701		82420000	68718000	58090000	55737000	43869000	35694000	0.60615
A0A0D9RBI6	650	K	"""Inverted formin, FH2 and WH2 domain containing"""	INF2		4664500										678760000	673360000	896490000	599320000	536080000	731310000	0.96441	0.96899	1.0533
A0A0D9RBJ0	84	K	"""glutamate dehydrogenase 1, mitochondrial [Chlorocebus sabaeus]"""		60810000	37547000	70306000	92930000	61336000	99337000	1.1774	1.1954	1.0315	1.135	0.16261	20750000000	21405000000	22765000000	22265000000	23478000000	27349000000	1.204	1.1474	1.2591	0.978	1.042	0.819	0.946	0.565265
A0A0D9RBJ0	545	K	"""glutamate dehydrogenase 1, mitochondrial [Chlorocebus sabaeus]"""		23354000	11692000	12899000	20253000	14011000	15049000	0.83239	0.93171	0.91376	0.893	0.114564	20750000000	21405000000	22765000000	22265000000	23478000000	27349000000	1.204	1.1474	1.2591	0.691	0.812	0.726	0.743	0.0360849
A0A0D9RBJ0	191	K	"""glutamate dehydrogenase 1, mitochondrial [Chlorocebus sabaeus]"""		10482000	10625000	23325000	9971100	11657000	32686000	0.81283	0.68564	0.91556	0.805	0.160802	20750000000	21405000000	22765000000	22265000000	23478000000	27349000000	1.204	1.1474	1.2591	0.675	0.598	0.727	0.667	0.0278937
A0A0D9RBJ0	200	K	"""glutamate dehydrogenase 1, mitochondrial [Chlorocebus sabaeus]"""				51459		5393600	5191400			65.049	65.049		20750000000	21405000000	22765000000	22265000000	23478000000	27349000000	1.204	1.1474	1.2591			51.663	51.663
A0A0D9RBJ0	527	K	"""glutamate dehydrogenase 1, mitochondrial [Chlorocebus sabaeus]"""		8235700			7700900		6109000	0.80272			0.803		20750000000	21405000000	22765000000	22265000000	23478000000	27349000000	1.204	1.1474	1.2591	0.667			0.667
A0A0D9RBJ0	352	K	"""glutamate dehydrogenase 1, mitochondrial [Chlorocebus sabaeus]"""		7796800			5220300			0.93597			0.936		20750000000	21405000000	22765000000	22265000000	23478000000	27349000000	1.204	1.1474	1.2591	0.777			0.777
A0A0D9RBJ0	480	K	"""glutamate dehydrogenase 1, mitochondrial [Chlorocebus sabaeus]"""		222240000	227510000	217970000	272390000	286390000	262800000	0.94337	0.97316	0.92289	0.946	0.099308	20750000000	21405000000	22765000000	22265000000	23478000000	27349000000	1.204	1.1474	1.2591	0.784	0.848	0.733	0.788	0.0433422
A0A0D9RBK9	41	K	Interferon alpha and beta receptor subunit 1	IFNAR1	241830000	215990000	237360000
A0A0D9RBK9	44	K	Interferon alpha and beta receptor subunit 1	IFNAR1	241830000	215990000	237360000
A0A0D9RBM0	179	K	Ribosomal protein L15		51591000	47083000		39279000	32008000		0.53196	0.50568		0.519	0.0347047	11087000000	11028000000	13374000000	6095800000	6372700000	7909400000	0.58674	0.49485	0.63694	0.907	1.022		0.965	0.731173
A0A0D9RBP2	131	K	"""KH RNA binding domain containing, signal transduction associated 3"""	KHDRBS3	54994000	59682000	37257000	56329000	45259000	53856000	0.86481	1.0479	0.90226	0.938	0.446176
A0A0D9RBR7	404	K	Trifunctional purine biosynthetic protein adenosine-3	GART	15805000	15040000	13593000	10189000	12862000	13050000	0.36347	0.72957	0.73623	0.61	0.197552	6627500000	5219200000	7305000000	3778400000	2906700000	3863000000	0.63217	0.60415	0.69166	0.575	1.208	1.064	0.949	0.753952
A0A0D9RBR7	852	K	Trifunctional purine biosynthetic protein adenosine-3	GART			30199000			43995000			1.1775	1.178		6627500000	5219200000	7305000000	3778400000	2906700000	3863000000	0.63217	0.60415	0.69166			1.702	1.702
A0A0D9RBR7	107	K	Trifunctional purine biosynthetic protein adenosine-3	GART		14618000			14229000			0.7056		0.706		6627500000	5219200000	7305000000	3778400000	2906700000	3863000000	0.63217	0.60415	0.69166		1.168		1.168
A0A0D9RBS5	130	K	EWS RNA binding protein 1	EWSR1	10625000			9440000			0.78867			0.789		4184400000	4476100000	5102900000	2937800000	3227100000	3341900000	0.76505	0.77559	0.74246	1.031			1.031
A0A0D9RBS5	165	K	EWS RNA binding protein 1	EWSR1		36100000	40789000		32484000	31007000		0.6304	0.69004	0.66	0.0970117	4184400000	4476100000	5102900000	2937800000	3227100000	3341900000	0.76505	0.77559	0.74246		0.813	0.929	0.871	0.3767
A0A0D9RBX0	519	K	"""Protein phosphatase, Mg2+/Mn2+ dependent 1G"""	PPM1G	12449000			9028100			0.46332			0.463		2032800000	1823500000	1784400000	973510000	1036800000	1036300000	0.67269	0.61953	0.62069	0.689			0.689
A0A0D9RBX0	383	K	"""Protein phosphatase, Mg2+/Mn2+ dependent 1G"""	PPM1G	158260000	639510000	685540000	71502000	96339000	87185000	0.3314	0.34093	0.32294	0.332	0.000301693	2032800000	1823500000	1784400000	973510000	1036800000	1036300000	0.67269	0.61953	0.62069	0.493	0.55	0.52	0.521	0.0034914
A0A0D9RBX9	134	K	Nuclear receptor binding protein 1	NRBP1	8162600	8198200	8467800	5720700	6066100	7049700	0.47625	0.48336	0.59424	0.518	0.0169685	813580000	1038900000	703300000	436430000	512400000	357510000	0.50447	0.51662	0.51902	0.944	0.936	1.145	1.008	0.965992
A0A0D9RBZ2	60	K	Ubiquitin conjugating enzyme E2 H	UBE2H	32300000	35393000	29167000	18937000	22836000	17770000	0.53026	0.57113	0.52019	0.541	0.00319253	1016200000	1132600000	1520600000	556210000	565640000	825880000	0.45175	0.51495	0.44186	1.174	1.109	1.177	1.153	0.0268391
A0A0D9RBZ2	64	K	Ubiquitin conjugating enzyme E2 H	UBE2H	16849000			7788500			0.65062			0.651		1016200000	1132600000	1520600000	556210000	565640000	825880000	0.45175	0.51495	0.44186	1.44			1.44
A0A0D9RBZ5	32	K	DnaJ heat shock protein family (Hsp40) member A1	DNAJA1				3391700								750290000	1070500000	1744600000	860740000	857200000	1365400000	1.1285	0.66942	0.61324
A0A0D9RBZ5	37	K	DnaJ heat shock protein family (Hsp40) member A1	DNAJA1	59938000	45072000	65679000	73963000	62869000	84441000	0.90846	1.1839	0.93961	1.011	0.975682	750290000	1070500000	1744600000	860740000	857200000	1365400000	1.1285	0.66942	0.61324	0.805	1.769	1.532	1.369	0.472933
A0A0D9RBZ5	23	K	DnaJ heat shock protein family (Hsp40) member A1	DNAJA1	14335000	6230700	14114000	9386800	6605500	9575500	0.68847	0.70484	0.63095	0.675	0.0107604	750290000	1070500000	1744600000	860740000	857200000	1365400000	1.1285	0.66942	0.61324	0.61	1.053	1.029	0.897	0.591897
A0A0D9RBZ8	348	K	cathepsin D [Chlorocebus sabaeus]													17990000000	21164000000	22783000000	15533000000	19032000000	20786000000	0.9312	0.95917	0.9436
A0A0D9RBZ8	127	K	cathepsin D [Chlorocebus sabaeus]		11711000		15448000	11654000		12374000	0.65831		0.62455	0.641	0.0532023	17990000000	21164000000	22783000000	15533000000	19032000000	20786000000	0.9312	0.95917	0.9436	0.707		0.662	0.685	0.0776011
A0A0D9RC06	456	K	Peroxisomal biogenesis factor 5	PEX5	6829900											153370000	184830000	111580000	105610000	132760000	74253000	0.7533	0.84684	1.0304
A0A0D9RC11	324	K	TNF receptor associated protein 1	TRAP1		9695100	8177000	13620000	12679000	13494000			1.3531	1.353		23269000000	26069000000	26645000000	25941000000	28032000000	30754000000	1.2028	1.2109	1.2709			1.065	1.065
A0A0D9RC11	431	K	TNF receptor associated protein 1	TRAP1		15787000			21218000			0.94316		0.943		23269000000	26069000000	26645000000	25941000000	28032000000	30754000000	1.2028	1.2109	1.2709		0.779		0.779
A0A0D9RC11	375	K	TNF receptor associated protein 1	TRAP1			7129700			9626200			1.1176	1.118		23269000000	26069000000	26645000000	25941000000	28032000000	30754000000	1.2028	1.2109	1.2709			0.879	0.879
A0A0D9RC11	518	K	TNF receptor associated protein 1	TRAP1		21278000			25626000			0.63242		0.632		23269000000	26069000000	26645000000	25941000000	28032000000	30754000000	1.2028	1.2109	1.2709		0.522		0.522
A0A0D9RC11	332	K	TNF receptor associated protein 1	TRAP1	51727000	47298000	50391000	68624000	61844000	63942000	0.97585	0.92898	0.94824	0.951	0.102135	23269000000	26069000000	26645000000	25941000000	28032000000	30754000000	1.2028	1.2109	1.2709	0.811	0.767	0.746	0.775	0.0135389
A0A0D9RC15	367	K	"""Lon protease homolog, mitochondrial"""	LONP1	19158000	10840000		40189000	26419000		1.6629	1.6713		1.667	0.00443798	27563000000	29278000000	29507000000	31579000000	32762000000	33522000000	1.1761	1.1262	1.1669	1.414	1.484		1.449	0.0585287
A0A0D9RC15	498	K	"""Lon protease homolog, mitochondrial"""	LONP1	65017000	41914000	41251000	90088000	57712000	64825000	1.0615	0.98864	1.1307	1.06	0.352767	27563000000	29278000000	29507000000	31579000000	32762000000	33522000000	1.1761	1.1262	1.1669	0.903	0.878	0.969	0.917	0.13429
A0A0D9RC15	432	K	"""Lon protease homolog, mitochondrial"""	LONP1	2791300	7791100	24347000	16605000	12022000	33394000	4.072	1.1394	1.033	2.081	0.436193	27563000000	29278000000	29507000000	31579000000	32762000000	33522000000	1.1761	1.1262	1.1669	3.462	1.012	0.885	1.786	0.551548
A0A0D9RC15	420	K	"""Lon protease homolog, mitochondrial"""	LONP1	13510000		10721000	18510000		16763000	0.82292		1.022	0.922	0.672566	27563000000	29278000000	29507000000	31579000000	32762000000	33522000000	1.1761	1.1262	1.1669	0.7		0.876	0.788	0.366287
A0A0D9RC15	581	K	"""Lon protease homolog, mitochondrial"""	LONP1			2972200			5494900			1.0153	1.015		27563000000	29278000000	29507000000	31579000000	32762000000	33522000000	1.1761	1.1262	1.1669			0.87	0.87
A0A0D9RC16	186	K	40S ribosomal protein S5 [Chlorocebus sabaeus]		23884000		28887000
A0A0D9RC35	75	K	TBC1 domain family member 5	TBC1D5	4003000			29280000			11.936			11.936		169970000	99856000		91589000	60121000		0.45087	0.49572		26.473			26.473
A0A0D9RC38	95	K	Mitochondrial ribosomal protein S6	MRPS6	20235000			9083000			0.56716			0.567		1499300000	2674800000	2048600000	2092300000	3605900000	1841000000	1.4328	1.2177	1.0938	0.396			0.396
A0A0D9RC52	727	K	Scaffold attachment factor B	SAFB	5243200	5631200	6006300	5093000	4773500	5983000	0.84049	0.77607	0.71771	0.778	0.0454142	3361400000	2730400000	2881500000	3443800000	2991400000	2878200000	1.1484	1.1305	1.0009	0.732	0.686	0.717	0.712	0.00470618
A0A0D9RC52	83	K	Scaffold attachment factor B	SAFB					14153000	15130000						3361400000	2730400000	2881500000	3443800000	2991400000	2878200000	1.1484	1.1305	1.0009
A0A0D9RC52	423	K	Scaffold attachment factor B	SAFB			15883000			15877000			0.90247	0.902		3361400000	2730400000	2881500000	3443800000	2991400000	2878200000	1.1484	1.1305	1.0009			0.902	0.902
A0A0D9RC52	475	K	Scaffold attachment factor B	SAFB		6913500			11998000			1.1468		1.147		3361400000	2730400000	2881500000	3443800000	2991400000	2878200000	1.1484	1.1305	1.0009		1.014		1.014
A0A0D9RC52	54	K	Scaffold attachment factor B	SAFB	7449000	8326800	6654700	6869300	5543800	6534200	0.92024	0.59104	0.64966	0.72	0.170155	3361400000	2730400000	2881500000	3443800000	2991400000	2878200000	1.1484	1.1305	1.0009	0.801	0.523	0.649	0.658	0.102354
A0A0D9RC78	156	K	Ribosomal protein	RPL10A		44817000	33662000			21085000			0.3294	0.329		13658000000	14757000000	15179000000	10056000000	10211000000	11276000000	0.81324	0.64181	0.78174			0.421	0.421
A0A0D9RC78	207	K	Ribosomal protein	RPL10A	77800000	80678000	81154000	81780000	73622000	90862000	0.681	0.75774	0.84733	0.762	0.0703311	13658000000	14757000000	15179000000	10056000000	10211000000	11276000000	0.81324	0.64181	0.78174	0.837	1.181	1.084	1.034	0.87256
A0A0D9RC78	91	K	Ribosomal protein	RPL10A	92612000	107660000	118320000	108610000	134940000	152740000	0.99926	0.99593	0.96833	0.988	0.418834	13658000000	14757000000	15179000000	10056000000	10211000000	11276000000	0.81324	0.64181	0.78174	1.229	1.552	1.239	1.34	0.0921952
A0A0D9RC78	133	K	Ribosomal protein	RPL10A		27437000			23040000			0.56473		0.565		13658000000	14757000000	15179000000	10056000000	10211000000	11276000000	0.81324	0.64181	0.78174		0.88		0.88
A0A0D9RC89	35	K	Filamin C	FLNC	50210000	42167000	52759000	37944000	36398000	47365000	0.75889	0.62297	0.63621	0.673	0.0347294	128750000000	138870000000	127470000000	76721000000	83156000000	77914000000	0.64556	0.64882	0.67393	1.176	0.96	0.944	1.027	0.829038
A0A0D9RC89	1299	K	Filamin C	FLNC		3209500			3580500			0.81643		0.816		128750000000	138870000000	127470000000	76721000000	83156000000	77914000000	0.64556	0.64882	0.67393		1.258		1.258
A0A0D9RC89	621	K	Filamin C	FLNC		6460800	11629000									128750000000	138870000000	127470000000	76721000000	83156000000	77914000000	0.64556	0.64882	0.67393
A0A0D9RC89	2117	K	Filamin C	FLNC	102860000	115720000	126010000	118970000	138170000	144210000	0.82848	0.84992	0.77632	0.818	0.0258656	128750000000	138870000000	127470000000	76721000000	83156000000	77914000000	0.64556	0.64882	0.67393	1.283	1.31	1.152	1.248	0.0457153
A0A0D9RC89	1831	K	Filamin C	FLNC	31675000	33950000	36740000	30307000	39143000	33007000	0.83632	0.71884	0.73995	0.765	0.0415413	128750000000	138870000000	127470000000	76721000000	83156000000	77914000000	0.64556	0.64882	0.67393	1.295	1.108	1.098	1.167	0.147152
A0A0D9RC89	911	K	Filamin C	FLNC				3843200								128750000000	138870000000	127470000000	76721000000	83156000000	77914000000	0.64556	0.64882	0.67393
A0A0D9RC89	1237	K	Filamin C	FLNC	36197000	80739000	68964000	68036000	84007000	71088000	0.76798	0.88317	0.74379	0.798	0.0716759	128750000000	138870000000	127470000000	76721000000	83156000000	77914000000	0.64556	0.64882	0.67393	1.19	1.361	1.104	1.218	0.122813
A0A0D9RC89	2463	K	Filamin C	FLNC		113370000			96494000			0.57183		0.572		128750000000	138870000000	127470000000	76721000000	83156000000	77914000000	0.64556	0.64882	0.67393		0.881		0.881
A0A0D9RC89	487	K	Filamin C	FLNC	108670000	15416000	130480000	105330000	29767000	111270000	0.97568	1.4887	0.55853	1.008	0.859616	128750000000	138870000000	127470000000	76721000000	83156000000	77914000000	0.64556	0.64882	0.67393	1.511	2.294	0.829	1.545	0.433374
A0A0D9RC89	2291	K	Filamin C	FLNC	34812000		29525000	34544000		27714000	0.67165		0.70195	0.687	0.052713	128750000000	138870000000	127470000000	76721000000	83156000000	77914000000	0.64556	0.64882	0.67393	1.04		1.042	1.041	0.0215157
A0A0D9RC89	2022	K	Filamin C	FLNC	64665000	62261000	95925000	43850000	42416000	67085000	0.52401	0.48685	0.47235	0.494	0.00285139	128750000000	138870000000	127470000000	76721000000	83156000000	77914000000	0.64556	0.64882	0.67393	0.812	0.75	0.701	0.754	0.032017
A0A0D9RC89	517	K	Filamin C	FLNC		4335700		13574000	23766000			0.73917		0.739		128750000000	138870000000	127470000000	76721000000	83156000000	77914000000	0.64556	0.64882	0.67393		1.139		1.139
A0A0D9RC89	1994	K	Filamin C	FLNC	121580000		96075000	43124000		5840000	0.26082		0.051172	0.156	0.312045	128750000000	138870000000	127470000000	76721000000	83156000000	77914000000	0.64556	0.64882	0.67393	0.404		0.076	0.24	0.379426
A0A0D9RC89	332	K	Filamin C	FLNC			29824000			35949000			1.0237	1.024		128750000000	138870000000	127470000000	76721000000	83156000000	77914000000	0.64556	0.64882	0.67393			1.519	1.519
A0A0D9RC89	1935	K	Filamin C	FLNC	180450000		212650000	183030000		250750000	0.74314		0.78703	0.765	0.0955944	128750000000	138870000000	127470000000	76721000000	83156000000	77914000000	0.64556	0.64882	0.67393	1.151		1.168	1.16	0.044534
A0A0D9RC89	2616	K	Filamin C	FLNC		27181000			24040000			0.86055		0.861		128750000000	138870000000	127470000000	76721000000	83156000000	77914000000	0.64556	0.64882	0.67393		1.326		1.326
A0A0D9RC89	498	K	Filamin C	FLNC			22196000			19981000			0.69929	0.699		128750000000	138870000000	127470000000	76721000000	83156000000	77914000000	0.64556	0.64882	0.67393			1.038	1.038
A0A0D9RC89	776	K	Filamin C	FLNC	4309500		1114400	5016600		6289700	0.70367		2.1777	1.441	0.833805	128750000000	138870000000	127470000000	76721000000	83156000000	77914000000	0.64556	0.64882	0.67393	1.09		3.231	2.161	0.563038
A0A0D9RC89	886	K	Filamin C	FLNC	27523000			25066000			0.67838			0.678		128750000000	138870000000	127470000000	76721000000	83156000000	77914000000	0.64556	0.64882	0.67393	1.051			1.051
A0A0D9RC89	1367	K	Filamin C	FLNC	30523000	29764000	35171000	14496000	13473000	26693000	0.60427	0.54541	0.55901	0.57	0.00447058	128750000000	138870000000	127470000000	76721000000	83156000000	77914000000	0.64556	0.64882	0.67393	0.936	0.841	0.829	0.869	0.0936514
A0A0D9RC89	113	K	Filamin C	FLNC	19846000		17888000	16732000		18104000	0.8989		0.82329	0.861	0.249217	128750000000	138870000000	127470000000	76721000000	83156000000	77914000000	0.64556	0.64882	0.67393	1.392		1.222	1.307	0.21249
A0A0D9RCE1	224	K	Isocitrate dehydrogenase [NADP]	IDH1	4084000	5983000	8836900		4707600	4824400		0.76714	4.6222	2.695	0.705665	3745800000	3992400000	3819100000	1985700000	2064000000	2065600000	0.54726	0.61241	0.55505		1.253	8.328	4.791	0.542196
A0A0D9RCE7	115	K	Erythrocyte membrane protein band 4.1 like 1	EPB41L1	6191700			7413100			1.0546			1.055		488390000	594600000	1054700000	341160000	540260000	1120100000	0.92733	1.0512	1.0574	1.137			1.137
A0A0D9RCF2	94	K	Calumenin	CALU			3079200			5200800			2.2005	2.201		20348000000	21776000000	23632000000	24299000000	25448000000	27369000000	1.3876	1.2996	1.2252			1.796	1.796
A0A0D9RCF2	79	K	Calumenin	CALU		34399000	42137000		21681000	19522000		0.49469	0.42639	0.461	0.0854389	20348000000	21776000000	23632000000	24299000000	25448000000	27369000000	1.3876	1.2996	1.2252		0.381	0.348	0.365	0.040315
A0A0D9RCK4	148	K	"""MYC proto-oncogene, bHLH transcription factor"""	MYC		48395000			55278000			0.91147		0.911
A0A0D9RCP4	142	K	Prohibitin 2	PHB2	2103700	2976600										24695000000	24600000000	31306000000	28132000000	30732000000	36505000000	1.1733	1.2137	1.1375
A0A0D9RCQ3	519	K	FAST kinase domains 2	FASTKD2	2456900		3650600	3104100		473290	1.3506		0.12252	0.737	0.689734	3657400000	2993800000	4015700000	3648800000	3039600000	3869900000	1.2389	1.2364	1.2694	1.09		0.097	0.594	0.630066
A0A0D9RCR5	60	K	Arginyl-tRNA synthetase	RARS		7936500	7239500		6921200	4327000		0.63703	0.5046	0.571	0.179926	18781000000	17469000000	20616000000	10819000000	9482600000	11439000000	0.51034	0.56701	0.53467		1.123	0.944	1.034	0.851417
A0A0D9RCR5	287	K	Arginyl-tRNA synthetase	RARS			19584000			1598200			0.10456	0.105		18781000000	17469000000	20616000000	10819000000	9482600000	11439000000	0.51034	0.56701	0.53467			0.196	0.196
A0A0D9RCR5	143	K	Arginyl-tRNA synthetase	RARS		24366000	15554000		11438000	7789400		0.44802	0.38491	0.416	0.0773866	18781000000	17469000000	20616000000	10819000000	9482600000	11439000000	0.51034	0.56701	0.53467		0.79	0.72	0.755	0.145463
A0A0D9RCS8	641	K	Staphylococcal nuclease and tudor domain containing 1	SND1	5612800	12157000	9729600	9440500	12935000	9100100	1.3392	1.0508	1.8571	1.416	0.25391	17069000000	18666000000	18072000000	16186000000	17584000000	16728000000	0.99808	1.0119	0.99937	1.342	1.038	1.858	1.413	0.264238
A0A0D9RCS8	886	K	Staphylococcal nuclease and tudor domain containing 1	SND1			10327000			9785600			0.93206	0.932		17069000000	18666000000	18072000000	16186000000	17584000000	16728000000	0.99808	1.0119	0.99937			0.933	0.933
A0A0D9RCU1	89	K	Bromodomain and PHD finger containing 3	BRPF3		10927000	12055000			12982000			0.93815	0.938
A0A0D9RCU1	546	K	Bromodomain and PHD finger containing 3	BRPF3	401670000	428030000	76807000	508190000	555590000	521110000	0.7637	0.83919	7.1011	2.901	0.62817
A0A0D9RCV3	231	K	Triosephosphate isomerase	TPI1	61518000	41506000	40524000	25259000	19333000	19714000	0.38648	0.34682	0.33838	0.357	0.00234299	41671000000	52115000000	44400000000	20302000000	25166000000	21968000000	0.48674	0.49365	0.48926	0.794	0.703	0.692	0.73	0.0270217
A0A0D9RCV3	212	K	Triosephosphate isomerase	TPI1	29603000	40866000	23372000	13826000	2868900	2010300	0.46976	0.098273	0.098541	0.222	0.106302	41671000000	52115000000	44400000000	20302000000	25166000000	21968000000	0.48674	0.49365	0.48926	0.965	0.199	0.201	0.455	0.233389
A0A0D9RCV3	225	K	Triosephosphate isomerase	TPI1	171210000	161690000	226280000	111590000	117260000	140670000	0.47009	0.52628	0.50121	0.499	0.00329505	41671000000	52115000000	44400000000	20302000000	25166000000	21968000000	0.48674	0.49365	0.48926	0.966	1.066	1.024	1.019	0.663824
A0A0D9RCV3	186	K	Triosephosphate isomerase	TPI1			4594300									41671000000	52115000000	44400000000	20302000000	25166000000	21968000000	0.48674	0.49365	0.48926
A0A0D9RCV3	193	K	Triosephosphate isomerase	TPI1	4249900	32137000	35852000	3169500	19141000	17040000	0.69098	0.44247	0.51423	0.549	0.0614431	41671000000	52115000000	44400000000	20302000000	25166000000	21968000000	0.48674	0.49365	0.48926	1.42	0.896	1.051	1.122	0.617289
A0A0D9RCY4	72	K	elongation factor 1-beta [Chlorocebus sabaeus]			54950000	47396000		54658000	48616000		0.60425	0.75465	0.679	0.242395	3416100000	4231500000	4428100000	1614800000	2342100000	2601200000	0.25208	0.27534	0.26249		2.195	2.875	2.535	0.130048
A0A0D9RCZ4	112	K	heat shock protein HSP 90-alpha [Chlorocebus sabaeus]		102800000	84834000	108540000	39919000	45230000	60951000	0.35652	0.46055	0.68421	0.5	0.0883119	21064000000	20564000000	22958000000	11360000000	10966000000	13023000000	0.57077	0.60153	0.61803	0.625	0.766	1.107	0.833	0.410178
A0A0D9RCZ4	209	K	heat shock protein HSP 90-alpha [Chlorocebus sabaeus]				4201800			3743700			0.49809	0.498		21064000000	20564000000	22958000000	11360000000	10966000000	13023000000	0.57077	0.60153	0.61803			0.806	0.806
A0A0D9RD03	251	K	Valosin containing protein	VCP			987930			4229000			3.1345	3.135		55887000000	64044000000	63822000000	40103000000	43055000000	43936000000	0.68863	0.71015	0.66211			4.734	4.734
A0A0D9RD03	524	K	Valosin containing protein	VCP			7799100			4627600			0.47447	0.474		55887000000	64044000000	63822000000	40103000000	43055000000	43936000000	0.68863	0.71015	0.66211			0.717	0.717
A0A0D9RD03	502	K	Valosin containing protein	VCP	38215000	41854000	57008000	11543000	12723000	14302000	0.22494	0.22214	0.24582	0.231	0.000708192	55887000000	64044000000	63822000000	40103000000	43055000000	43936000000	0.68863	0.71015	0.66211	0.327	0.313	0.371	0.337	0.00326131
A0A0D9RD03	386	K	Valosin containing protein	VCP	19306000	22722000	22212000	16259000	19816000	16196000	0.72062	0.66216	0.66424	0.682	0.00775139	55887000000	64044000000	63822000000	40103000000	43055000000	43936000000	0.68863	0.71015	0.66211	1.046	0.932	1.003	0.994	0.872896
A0A0D9RD03	614	K	Valosin containing protein	VCP		9549500			3057600			0.31806		0.318		55887000000	64044000000	63822000000	40103000000	43055000000	43936000000	0.68863	0.71015	0.66211		0.448		0.448
A0A0D9RD03	505	K	Valosin containing protein	VCP	61154000	34792000	41328000	83923000	33937000	47549000	1.2758	0.82153	0.98275	1.027	0.955489	55887000000	64044000000	63822000000	40103000000	43055000000	43936000000	0.68863	0.71015	0.66211	1.853	1.157	1.484	1.498	0.146574
A0A0D9RD03	60	K	Valosin containing protein	VCP			16832000			19801000			0.83181	0.832		55887000000	64044000000	63822000000	40103000000	43055000000	43936000000	0.68863	0.71015	0.66211			1.256	1.256
A0A0D9RD03	312	K	Valosin containing protein	VCP			3107900			2343500			0.9022	0.902		55887000000	64044000000	63822000000	40103000000	43055000000	43936000000	0.68863	0.71015	0.66211			1.363	1.363
A0A0D9RD14	956	K	Dynein cytoplasmic 1 heavy chain 1	DYNC1H1			847390			15364000			26.033	26.033		30493000000	33396000000	34882000000	18337000000	19952000000	21048000000	0.67814	0.67367	0.66268			39.284	39.284
A0A0D9RD14	3774	K	Dynein cytoplasmic 1 heavy chain 1	DYNC1H1		2148300			2007800			0.54806		0.548		30493000000	33396000000	34882000000	18337000000	19952000000	21048000000	0.67814	0.67367	0.66268		0.814		0.814
A0A0D9RD14	3471	K	Dynein cytoplasmic 1 heavy chain 1	DYNC1H1			1714300			188190			0.13877	0.139		30493000000	33396000000	34882000000	18337000000	19952000000	21048000000	0.67814	0.67367	0.66268			0.209	0.209
A0A0D9RD14	1580	K	Dynein cytoplasmic 1 heavy chain 1	DYNC1H1				3371600								30493000000	33396000000	34882000000	18337000000	19952000000	21048000000	0.67814	0.67367	0.66268
A0A0D9RD14	305	K	Dynein cytoplasmic 1 heavy chain 1	DYNC1H1	6440200	6632000	7844800	8197200	5797100	8130500	0.82043	0.96572	0.75441	0.847	0.193074	30493000000	33396000000	34882000000	18337000000	19952000000	21048000000	0.67814	0.67367	0.66268	1.21	1.434	1.138	1.261	0.115732
A0A0D9RD14	1526	K	Dynein cytoplasmic 1 heavy chain 1	DYNC1H1	85667000	69339000		158270000	134970000		1.3701	1.5052		1.438	0.115685	30493000000	33396000000	34882000000	18337000000	19952000000	21048000000	0.67814	0.67367	0.66268	2.02	2.234		2.127	0.0599844
A0A0D9RD34	221	K	Stomatin like 2	STOML2	40708000	44543000	109590000	59677000	63623000	56308000	1.0546	1.149	0.37303	0.859	0.610689	8113600000	9718900000	9657800000	9935400000	11476000000	11572000000	1.2029	1.2926	1.2205	0.877	0.889	0.306	0.691	0.384618
A0A0D9RD34	178	K	Stomatin like 2	STOML2		3761600			5755100			1.2116		1.212		8113600000	9718900000	9657800000	9935400000	11476000000	11572000000	1.2029	1.2926	1.2205		0.937		0.937
A0A0D9RD74	173	K	"""sulfide:quinone oxidoreductase, mitochondrial [Chlorocebus sabaeus]"""		1162600			15369000			6.1206			6.121		5457900000	5832000000	5459100000	7076300000	7741300000	7178200000	1.5598	1.3769	1.5688	3.924			3.924
A0A0D9RD74	326	K	"""sulfide:quinone oxidoreductase, mitochondrial [Chlorocebus sabaeus]"""		31078000	34567000		20613000	16447000		0.33501	0.33263		0.334	0.00292522	5457900000	5832000000	5459100000	7076300000	7741300000	7178200000	1.5598	1.3769	1.5688	0.215	0.242		0.229	0.0359932
A0A0D9RD76	253	K	ER membrane protein complex subunit 3	EMC3	13943000	13766000	23726000	46521000	41496000	70794000	1.4832	1.5874	2.1866	1.752	0.0650648	1939100000	2650600000	2364500000	2366800000	3164600000	2659200000	1.2048	1.3831	1.3112	1.231	1.148	1.668	1.349	0.178833
A0A0D9RD85	260	K	Tryptophanyl-tRNA synthetase	WARS			17858000			19897000			0.71827	0.718		26574000000	21100000000	20592000000	16004000000	12617000000	9285500000	0.59664	0.59066	0.54959			1.307	1.307
A0A0D9RD85	435	K	Tryptophanyl-tRNA synthetase	WARS			4853800			4219600			0.843	0.843		26574000000	21100000000	20592000000	16004000000	12617000000	9285500000	0.59664	0.59066	0.54959			1.534	1.534
A0A0D9RDB1	542	K	Myelin expression factor 2	MYEF2	6593700		11981000	2023600		3015400	0.3406		0.28701	0.314	0.066045	2659000000	2507600000	2974300000	3420100000	3161700000	3717700000	0.75002	0.87735	1.1523	0.454		0.249	0.352	0.236542
A0A0D9RDB4	1014	K	Solute carrier family 12 member 1	SLC12A1		1160600			14660000			12.899		12.899
A0A0D9RDB4	1012	K	Solute carrier family 12 member 1	SLC12A1		1160600			14660000			12.899		12.899
A0A0D9RDB9	182	K	YY1 transcription factor	YY1		3398900			4864000			1.0895		1.09		143830000		217820000	132690000		156950000	0.85166		0.68277
A0A0D9RDB9	174	K	YY1 transcription factor	YY1		3398900	422090000		4864000	571140000		1.0895	0.79609	0.943	0.802405	143830000		217820000	132690000		156950000	0.85166		0.68277			1.166	1.166
A0A0D9RDB9	179	K	YY1 transcription factor	YY1		3398900	422090000		4864000	571140000		1.0895	0.79609	0.943	0.802405	143830000		217820000	132690000		156950000	0.85166		0.68277			1.166	1.166
A0A0D9RDB9	178	K	YY1 transcription factor	YY1		3398900	422090000		4864000	571140000		1.0895	0.79609	0.943	0.802405	143830000		217820000	132690000		156950000	0.85166		0.68277			1.166	1.166
A0A0D9RDD4	127	K	Inhibitor of growth protein	ING4	614950000	837240000	738380000	565830000	739470000	631460000	0.69356	0.64418	0.72774	0.688	0.0131894
A0A0D9RDD4	156	K	Inhibitor of growth protein	ING4	29983000	23344000	35258000	26777000	21075000	30046000	0.82135	0.85524	0.7538	0.81	0.0432894
A0A0D9RDD4	148	K	Inhibitor of growth protein	ING4	126210000	99542000	144080000	120260000	80398000	111920000	0.61305	0.7213	0.62101	0.652	0.0213096
A0A0D9RDD4	146	K	Inhibitor of growth protein	ING4	120160000	90608000	139560000	114640000	74755000	108970000	0.69451	0.76087	0.67384	0.71	0.0164624
A0A0D9RDD4	129	K	Inhibitor of growth protein	ING4	614950000	837240000	738380000	565830000	739470000	631460000	0.69356	0.64418	0.72774	0.688	0.0131894
A0A0D9RDD4	236	K	Inhibitor of growth protein	ING4	24997000			12502000			0.40716			0.407
A0A0D9RDH4	1809	K	Myosin heavy chain 10	MYH10	8904600	9989700	9362700	11770000	19391000	13633000	1.6871	1.3665	1.6691	1.574	0.0331909	11705000000	11513000000	13024000000	10005000000	10085000000	11010000000	0.88794	0.94603	0.92261	1.9	1.444	1.809	1.718	0.0355623
A0A0D9RDI1	427	K	NOP2 nucleolar protein	NOP2	2988100	4654800		6402700	4434600		1.0566	1.1335		1.095	0.320533	4400300000	4156700000	4413600000	4387300000	3793900000	4688400000	1.068	1.0962	1.1202	0.989	1.034		1.012	0.782521
A0A0D9RDI1	344	K	NOP2 nucleolar protein	NOP2	7309600	6018600		7279700	5763400		0.8731	0.76071		0.817	0.282945	4400300000	4156700000	4413600000	4387300000	3793900000	4688400000	1.068	1.0962	1.1202	0.818	0.694		0.756	0.248045
A0A0D9RDK2	102	K	casein kinase II subunit alpha isoform X1 [Chlorocebus sabaeus]			2876300	3880200		3921000	4368800		1.0043	0.89766	0.951	0.631705	6057400000	5706500000	7438200000	4253200000	3651800000	5257000000	0.73863	0.7464	0.81117		1.346	1.107	1.227	0.3859
A0A0D9RDN3	98	K	Vaccinia related kinase 1	VRK1	7158400	5332500	9667000	5626500	3650100		0.6776	0.48716		0.582	0.253689	1848000000	2825500000	2048600000	1226900000	1998800000	1542800000	0.71943	0.77644	0.55895	0.942	0.627		0.785	0.528346
A0A0D9RDQ0	308	K	Mitochondrial ribosomal protein L3	MRPL3	12472000			15919000			0.77286			0.773		1150800000	1220200000	807270000	1227100000	1413400000	1478900000	0.93448	0.93218	1.2554	0.827			0.827
A0A0D9RDR4	334	K	Glyceraldehyde-3-phosphate dehydrogenase			418530000	480620000		399320000	455170000		0.59238	0.74813	0.67	0.245336	192320000000	163990000000	175700000000	101040000000	86324000000	89465000000	0.49734	0.51172	0.50868		1.158	1.471	1.315	0.360278
A0A0D9RDR4	254	K	Glyceraldehyde-3-phosphate dehydrogenase			146670000	101340000		105270000	86515000		0.51152	0.5725	0.542	0.0821068	192320000000	163990000000	175700000000	101040000000	86324000000	89465000000	0.49734	0.51172	0.50868		1	1.125	1.063	0.608173
A0A0D9RDR4	145	K	Glyceraldehyde-3-phosphate dehydrogenase			7102400	8111800		485390			0.18878		0.189		192320000000	163990000000	175700000000	101040000000	86324000000	89465000000	0.49734	0.51172	0.50868		0.369		0.369
A0A0D9RDR4	194	K	Glyceraldehyde-3-phosphate dehydrogenase			251450000	383300000		170210000	270600000		0.58603	0.52144	0.554	0.0881145	192320000000	163990000000	175700000000	101040000000	86324000000	89465000000	0.49734	0.51172	0.50868		1.145	1.025	1.085	0.49291
A0A0D9RDR4	139	K	Glyceraldehyde-3-phosphate dehydrogenase			223040000	172230000		167950000	116780000		0.63808	0.55712	0.598	0.116783	192320000000	163990000000	175700000000	101040000000	86324000000	89465000000	0.49734	0.51172	0.50868		1.247	1.095	1.171	0.33941
A0A0D9RDR4	117	K	Glyceraldehyde-3-phosphate dehydrogenase			33812000	63360000		27312000	44267000		0.60212	0.51715	0.56	0.116084	192320000000	163990000000	175700000000	101040000000	86324000000	89465000000	0.49734	0.51172	0.50868		1.177	1.017	1.097	0.544089
A0A0D9RDR4	227	K	Glyceraldehyde-3-phosphate dehydrogenase			64787000	70805000		38604000	41124000		0.48361	0.45526	0.469	0.0359005	192320000000	163990000000	175700000000	101040000000	86324000000	89465000000	0.49734	0.51172	0.50868		0.945	0.895	0.92	0.27393
A0A0D9RDS4	98	K	Talin 1	TLN1		1345900			3566300			0.92809		0.928		31867000000	33956000000	37045000000	20579000000	21986000000	24055000000	0.66911	0.65705	0.68258		1.413		1.413
A0A0D9RDS4	927	K	Talin 1	TLN1	4459800											31867000000	33956000000	37045000000	20579000000	21986000000	24055000000	0.66911	0.65705	0.68258
A0A0D9RDV7	89	K	Actin-related protein 2/3 complex subunit 4	ARPC4	21451000	27458000	32510000	687580	703060	28122000	0.02828	0.01918	0.91137	0.32	0.233485	5037300000	5266500000	5706400000	3843900000	3926300000	4347200000	0.78456	0.76708	0.65799	0.036	0.025	1.385	0.482	0.291451
A0A0D9RDW0	585	K	Acyl-CoA dehydrogenase family member 11	ACAD11	26966000	24312000	37445000	42794000	37932000	48912000	1.0547	1.0982	1.0279	1.06	0.132527	826410000	1074900000	796780000	732660000	1007300000	966540000	1.0306	0.9011	0.95494	1.023	1.219	1.076	1.106	0.264306
A0A0D9RDW3	418	K	Transcriptional adaptor 3	TADA3	19882000	17461000	18319000	13227000	17838000	18114000	0.69253	0.77314	0.74551	0.737	0.0163793	17930000			19362000
A0A0D9RDX9	124	K	Polypeptide N-acetylgalactosaminyltransferase	GALNT2		49232000	49959000		68584000	71899000		1.2393	1.0478	1.144	0.469562	9276700000	9440500000	10695000000	9660400000	10643000000	11543000000	1.0301	1.2046	1.1469		1.029	0.914	0.972	0.776654
A0A0D9RDX9	66	K	Polypeptide N-acetylgalactosaminyltransferase	GALNT2	12902000	14395000	14589000	14894000	17001000	12703000	0.97229	0.89258	0.84549	0.903	0.17412	9276700000	9440500000	10695000000	9660400000	10643000000	11543000000	1.0301	1.2046	1.1469	0.944	0.741	0.737	0.807	0.15779
A0A0D9RDY2	90	K	Peptidylprolyl isomerase		33711000		39462000	23098000		27545000	0.57277		0.63588	0.604	0.092516	1274300000	1236100000	1534200000	493780000	472230000	609870000	0.41427	0.42371	0.40375	1.383		1.575	1.479	0.147635
A0A0D9RDZ4	148	K	Lactoylglutathione lyase	GLO1	374890	3978200		5057500	4202700		6.4888	0.84628		3.668	0.660079	1392800000	1016000000	1850500000	698890000	518640000	1133900000	0.51842	0.59873	0.52809	12.516	1.413		6.965	0.522654
A0A0D9RE08	119	K	Histidine triad nucleotide binding protein 2	HINT2			3380600			2163700			0.54339	0.543		1247600000	1805400000	1404700000	1395600000	1766400000	1541500000	1.16	1.0265	1.152			0.472	0.472
A0A0D9RE27	25	K	Serine/threonine-protein phosphatase	PPP1CB		10101000			3346600			0.25345		0.253		13432000000	15940000000	13292000000	10212000000	11986000000	8608400000	0.82505	0.81015	0.728		0.313		0.313
A0A0D9RE44	338	K	TBC1 domain family member 31	TBC1D31				8678600		7628300
A0A0D9RE68	215	K	Transaldolase	TALDO1	28889000	13826000	42144000	35232000	47866000	39731000	0.86135	2.2037	0.85889	1.308	0.712705	14621000000	14824000000	14055000000	7499300000	7464100000	7030200000	0.56981	0.57493	0.52978	1.512	3.833	1.621	2.322	0.178418
A0A0D9RE68	286	K	Transaldolase	TALDO1	113780000	109070000	139530000	63685000	73792000	79690000	0.46927	0.49025	0.43729	0.466	0.00282678	14621000000	14824000000	14055000000	7499300000	7464100000	7030200000	0.56981	0.57493	0.52978	0.824	0.853	0.825	0.834	0.00578787
A0A0D9RE68	219	K	Transaldolase	TALDO1			17109000			9079000			0.49295	0.493		14621000000	14824000000	14055000000	7499300000	7464100000	7030200000	0.56981	0.57493	0.52978			0.93	0.93
A0A0D9RE73	193	K	Clathrin light chain	CLTA	65636000			62398000			0.60175			0.602		5592000000	3201600000	5470900000	3939700000	2519700000	3568600000	0.79426	0.92979	0.76248	0.758			0.758
A0A0D9RE84	78	K	Small nuclear ribonucleoprotein D3 polypeptide	SNRPD3	14345000	5786500	4345800	15029000	7224100	9581400	0.80389	0.74976	1.3234	0.959	0.763698	15402000000	11531000000	11321000000	13426000000	12470000000	11984000000	0.93239	1.0068	1.1043	0.862	0.745	1.198	0.935	0.661946
A0A0D9RE85	227	K	SRP receptor beta subunit	SRPRB	967440			7609300			4.4147			4.415		9604000000	9345400000	10432000000	7282600000	7511300000	8087000000	1.1478	1.1543	1.0949	3.846			3.846
A0A0D9RE87	219	K	Goosecoid homeobox	GSC		740110			5157700			6.8618		6.862
A0A0D9RE87	214	K	Goosecoid homeobox	GSC		740110			5157700			6.8618		6.862
A0A0D9REC9	11	K	Phosphoglycerate kinase		41589000		47429000	43581000		44106000	0.80065		0.70739	0.754	0.190249	63496000000	59520000000	61375000000	34166000000	31849000000	34236000000	0.61264	0.6095	0.61149	1.307		1.157	1.232	0.251436
A0A0D9REC9	131	K	Phosphoglycerate kinase		43315000	44194000	9801500	42384000	30298000	44348000	0.93331	0.70262	4.4469	2.028	0.662052	63496000000	59520000000	61375000000	34166000000	31849000000	34236000000	0.61264	0.6095	0.61149	1.523	1.153	7.272	3.316	0.350046
A0A0D9REC9	291	K	Phosphoglycerate kinase		26874000	37746000	45437000	25014000	35990000	33374000	0.6518	0.68958	0.58021	0.641	0.0187772	63496000000	59520000000	61375000000	34166000000	31849000000	34236000000	0.61264	0.6095	0.61149	1.064	1.131	0.949	1.048	0.554947
A0A0D9REC9	146	K	Phosphoglycerate kinase		26017000	23847000	27786000	21360000	25530000	27029000	0.58879	0.9078	0.70415	0.734	0.168432	63496000000	59520000000	61375000000	34166000000	31849000000	34236000000	0.61264	0.6095	0.61149	0.961	1.489	1.152	1.201	0.396313
A0A0D9REC9	91	K	Phosphoglycerate kinase		28138000	12930000	14379000	8852300	10788000	11394000	0.19266	0.70385	0.5894	0.495	0.23204	63496000000	59520000000	61375000000	34166000000	31849000000	34236000000	0.61264	0.6095	0.61149	0.314	1.155	0.964	0.811	0.555322
A0A0D9REC9	220	K	Phosphoglycerate kinase		7765000	4591600	46389000	18826000	29106000	30429000	0.92346	4.7975	0.60146	2.107	0.714406	63496000000	59520000000	61375000000	34166000000	31849000000	34236000000	0.61264	0.6095	0.61149	1.507	7.871	0.984	3.454	0.402189
A0A0D9REC9	48	K	Phosphoglycerate kinase		62891000	63461000	74744000	25732000	22947000	33971000	0.34851	0.31349	0.32712	0.33	0.00114934	63496000000	59520000000	61375000000	34166000000	31849000000	34236000000	0.61264	0.6095	0.61149	0.569	0.514	0.535	0.539	0.00341218
A0A0D9REC9	353	K	Phosphoglycerate kinase		90573000	86758000	74299000	78490000	69920000	36250000	1.0748	0.74834	0.38718	0.737	0.399366	63496000000	59520000000	61375000000	34166000000	31849000000	34236000000	0.61264	0.6095	0.61149	1.754	1.228	0.633	1.205	0.804078
A0A0D9REC9	30	K	Phosphoglycerate kinase		17762000	15145000	10470000	586220	777110	438130	0.078556	0.17525	0.08307	0.112	0.019123	63496000000	59520000000	61375000000	34166000000	31849000000	34236000000	0.61264	0.6095	0.61149	0.128	0.288	0.136	0.184	0.0312162
A0A0D9REC9	86	K	Phosphoglycerate kinase		15318000	13206000	17859000	13296000	11799000	14764000	0.74252	0.81158	0.77002	0.775	0.0149189	63496000000	59520000000	61375000000	34166000000	31849000000	34236000000	0.61264	0.6095	0.61149	1.212	1.332	1.259	1.268	0.0195914
A0A0D9REE3	327	K	Aldehyde dehydrogenase 9 family member A1	ALDH9A1	12179000	9670600	9730000	11235000	10136000	11005000	16.206	0.98868	0.81322	6.003	0.544819	4285000000	5118200000	5049400000	2900200000	3735800000	3630800000	0.75053	0.83815	0.88164	21.593	1.18	0.922	7.898	0.485533
A0A0D9REF2	108	K	dual specificity mitogen-activated protein kinase kinase 2 [Chlorocebus sabaeus]			14224000			15309000			0.86291		0.863		581790000	458070000	437340000	373100000	278450000	250010000	0.90796	0.60679	0.7018		1.422		1.422
A0A0D9REF2	187	K	dual specificity mitogen-activated protein kinase kinase 2 [Chlorocebus sabaeus]			5456500			6531300			1.5365		1.537		581790000	458070000	437340000	373100000	278450000	250010000	0.90796	0.60679	0.7018		2.532		2.532
A0A0D9REG5	125	K	Protein inhibitor of activated STAT 4	PIAS4		15883000			9858400			0.50736		0.507
A0A0D9REJ1	124	K	Exosome component 3	EXOSC3	15318000		16873000	12436000		16832000	0.91323		0.69074	0.802	0.451083	729170000	893100000	952320000	717110000	836990000	886130000	1.0693	1.0878	1.023	0.854		0.675	0.765	0.345848
A0A0D9REM0	32	K	Small nuclear ribonucleoprotein-associated protein	SNRPB	3886200		48197000	19062000		34020000	6.3874		0.46109	3.424	0.819968	6250000000	9916300000	11888000000	6084400000	10409000000	11950000000	1.0373	0.86312	1.0571	6.158		0.436	3.297	0.835832
A0A0D9REM2	242	K	NIF3-like protein 1	NIF3L1		1318800			3963400			3.052		3.052		1808000000	1417300000	1315900000	1275400000	935490000	962150000	0.84553	0.671	0.66684		4.548		4.548
A0A0D9REP7	272	K	Eukaryotic translation elongation factor 2	EEF2	24585000	29410000		14256000	16296000		0.54456	0.50157		0.523	0.0568969	75803000000	79599000000	89940000000	38360000000	42164000000	47933000000	0.52235	0.56548	0.52065	1.043	0.887		0.965	0.791583
A0A0D9REP7	32	K	Eukaryotic translation elongation factor 2	EEF2		35740000	52265000			3312200			0.05457	0.055		75803000000	79599000000	89940000000	38360000000	42164000000	47933000000	0.52235	0.56548	0.52065			0.105	0.105
A0A0D9REP7	571	K	Eukaryotic translation elongation factor 2	EEF2	227820000	209430000	233660000	134890000	124050000	135910000	0.50095	0.41236	0.38672	0.433	0.0125568	75803000000	79599000000	89940000000	38360000000	42164000000	47933000000	0.52235	0.56548	0.52065	0.959	0.729	0.743	0.81	0.181278
A0A0D9REP7	283	K	Eukaryotic translation elongation factor 2	EEF2			12707000			14312000			0.84528	0.845		75803000000	79599000000	89940000000	38360000000	42164000000	47933000000	0.52235	0.56548	0.52065			1.624	1.624
A0A0D9REP7	594	K	Eukaryotic translation elongation factor 2	EEF2	17416000	14100000	14489000	791330	538710	3815600	0.10329	0.045919	0.20935	0.12	0.050191	75803000000	79599000000	89940000000	38360000000	42164000000	47933000000	0.52235	0.56548	0.52065	0.198	0.081	0.402	0.227	0.0975861
A0A0D9REP7	239	K	Eukaryotic translation elongation factor 2	EEF2	9120600	9989700	9570300	14792000	15300000	14106000	1.222	1.077	1.2997	1.2	0.118429	75803000000	79599000000	89940000000	38360000000	42164000000	47933000000	0.52235	0.56548	0.52065	2.339	1.905	2.496	2.247	0.0150786
A0A0D9REP7	322	K	Eukaryotic translation elongation factor 2	EEF2			30792000			28211000			0.72028	0.72		75803000000	79599000000	89940000000	38360000000	42164000000	47933000000	0.52235	0.56548	0.52065			1.383	1.383
A0A0D9REP7	638	K	Eukaryotic translation elongation factor 2	EEF2												75803000000	79599000000	89940000000	38360000000	42164000000	47933000000	0.52235	0.56548	0.52065
A0A0D9REP7	407	K	Eukaryotic translation elongation factor 2	EEF2	57921000	58839000	68212000	65543000	51906000	57914000	0.87339	0.79745	0.73844	0.803	0.0649307	75803000000	79599000000	89940000000	38360000000	42164000000	47933000000	0.52235	0.56548	0.52065	1.672	1.41	1.418	1.5	0.0277542
A0A0D9REP7	308	K	Eukaryotic translation elongation factor 2	EEF2	138750000	143470000	158290000	120710000	136560000	141980000	0.64925	0.63665	0.68798	0.658	0.00459449	75803000000	79599000000	89940000000	38360000000	42164000000	47933000000	0.52235	0.56548	0.52065	1.243	1.126	1.321	1.23	0.0694444
A0A0D9REP7	445	K	Eukaryotic translation elongation factor 2	EEF2	22931000		18619000	25399000		25812000	0.90916		0.75983	0.834	0.382778	75803000000	79599000000	89940000000	38360000000	42164000000	47933000000	0.52235	0.56548	0.52065	1.741		1.459	1.6	0.166742
A0A0D9REP7	498	K	Eukaryotic translation elongation factor 2	EEF2	68551000	35454000	32793000	34851000	32175000	30962000	0.24804	0.72078	0.69272	0.554	0.245031	75803000000	79599000000	89940000000	38360000000	42164000000	47933000000	0.52235	0.56548	0.52065	0.475	1.275	1.33	1.027	0.877182
A0A0D9REP7	337	K	Eukaryotic translation elongation factor 2	EEF2	53926000	53545000	46278000	30106000	27800000	30512000	0.44369	0.42584	0.43867	0.436	0.000325966	75803000000	79599000000	89940000000	38360000000	42164000000	47933000000	0.52235	0.56548	0.52065	0.849	0.753	0.843	0.815	0.0494495
A0A0D9REP7	275	K	Eukaryotic translation elongation factor 2	EEF2	159990000	218830000		261150000	321550000		0.88345	0.99563		0.94	0.586716	75803000000	79599000000	89940000000	38360000000	42164000000	47933000000	0.52235	0.56548	0.52065	1.691	1.761		1.726	0.0334355
A0A0D9REP7	235	K	Eukaryotic translation elongation factor 2	EEF2		10949000			977350			0.090884		0.091		75803000000	79599000000	89940000000	38360000000	42164000000	47933000000	0.52235	0.56548	0.52065		0.161		0.161
A0A0D9REQ6	76	K	G3BP stress granule assembly factor 1	G3BP1			18355000									7147900000	5809200000	7895800000	4237500000	3579700000	4531800000	0.65166	0.60413	0.63045
A0A0D9RES5	453	K	Stromal antigen 1	STAG1	12626000		50086000	17802000		89737000	1.3815		1.2618	1.322	0.144309	758590000	761800000	968520000	742750000	760360000	908550000	0.88019	0.97045	1.0262	1.57		1.23	1.4	0.307512
A0A0D9RES5	273	K	Stromal antigen 1	STAG1				10278000								758590000	761800000	968520000	742750000	760360000	908550000	0.88019	0.97045	1.0262
A0A0D9RET3	97	K	Capping actin protein of muscle Z-line alpha subunit 2	CAPZA2	39883000	50813000	53502000	27698000	33634000	31325000	0.53351	0.85688	0.44744	0.613	0.155934	2087300000	2516700000	5770500000	1264000000	1976400000	3873400000	0.84575	0.83748	0.79313	0.631	1.023	0.564	0.739	0.271152
A0A0D9REU0	87	K	NOP56 ribonucleoprotein	NOP56	24666000	32545000	43473000	34426000	41508000	78660000	1.2442	1.1913	1.1193	1.185	0.0462333	8301600000	7487800000	7386600000	11169000000	9925600000	9102700000	1.1872	1.2456	1.1589	1.048	0.956	0.966	0.99	0.788237
A0A0D9REV2	204	K	Nuclear cap binding protein subunit 1	NCBP1			4646800			5014000			0.75977	0.76		2582000000	2352000000	2666100000	2154700000	1533100000	1934600000	0.76952	0.7109	0.82346			0.923	0.923
A0A0D9REV2	574	K	Nuclear cap binding protein subunit 1	NCBP1	30195000	29058000	40433000	42288000	45768000	49497000	1.4169	1.4279	2.0432	1.629	0.0853931	2582000000	2352000000	2666100000	2154700000	1533100000	1934600000	0.76952	0.7109	0.82346	1.841	2.009	2.481	2.11	0.0208768
A0A0D9REV5	153	K	Serpin family A member 1	SERPINA1		6534300			5263100			0.69063		0.691		1414300000	1577200000	1688000000	986110000	798670000	1117100000	0.6343	0.64104	0.67212		1.077		1.077
A0A0D9REY7	191	K	Basic leucine zipper and W2 domains 1	BZW1	15429000											5476600000	5382000000	5413100000	3924600000	4305800000	4040600000	0.77338	0.75458	0.71122
A0A0D9REY7	390	K	Basic leucine zipper and W2 domains 1	BZW1	66564000	57195000	73269000	58970000	47389000	46841000	0.62829	0.6223	0.61499	0.622	0.000254361	5476600000	5382000000	5413100000	3924600000	4305800000	4040600000	0.77338	0.75458	0.71122	0.812	0.825	0.865	0.834	0.0159625
A0A0D9REY7	133	K	Basic leucine zipper and W2 domains 1	BZW1	18900000	19359000	21292000	23436000	19126000	23186000	0.8432	0.76904	0.91341	0.842	0.103126	5476600000	5382000000	5413100000	3924600000	4305800000	4040600000	0.77338	0.75458	0.71122	1.09	1.019	1.284	1.131	0.294561
A0A0D9RF02	114	K	"""Isocitrate dehydrogenase [NAD] subunit, mitochondrial"""	IDH3B	12054000	9167700		14193000	12679000		0.99281	0.72752		0.86	0.594457	4763900000	6580200000	8414600000	6001200000	7752000000	10452000000	1.2881	1.2485	1.2648	0.771	0.583		0.677	0.292267
A0A0D9RF02	199	K	"""Isocitrate dehydrogenase [NAD] subunit, mitochondrial"""	IDH3B	20446000	20343000		23380000	25075000		1.057	0.99107		1.024	0.69969	4763900000	6580200000	8414600000	6001200000	7752000000	10452000000	1.2881	1.2485	1.2648	0.821	0.794		0.808	0.0700731
A0A0D9RF13	355	K	N-acetylneuraminate synthase	NANS	6653500	8295300		4536200	2966400	4033800	0.67212	0.46477		0.568	0.268335	593800000	362500000	287100000	336430000	168860000	138690000	0.68273	0.54551	0.53681	0.984	0.852		0.918	0.545831
A0A0D9RF24	445	K	Annexin	ANXA6		1871200	441260		6101800	7313500		3.2868	3.923	3.605	0.0621089	20336000000	20231000000	21313000000	15068000000	14222000000	15765000000	0.79476	0.79627	0.79347		4.128	4.944	4.536	0.0537191
A0A0D9RF24	299	K	Annexin	ANXA6	7309900			1315500			0.096742			0.097		20336000000	20231000000	21313000000	15068000000	14222000000	15765000000	0.79476	0.79627	0.79347	0.122			0.122
A0A0D9RF48	78	K	Macrophage migration inhibitory factor	MIF	10150000	60171000	42143000	5834800	24977000	15359000	0.43668	0.32994	0.3342	0.367	0.012027	5891300000	7998000000	7361900000	2546500000	3401800000	3209500000	0.45838	1.02	0.59591	0.953	0.323	0.561	0.612	0.265588
A0A0D9RF70	200	K	GDNF inducible zinc finger protein 1	GZF1			98658000			110540000			0.82483	0.825
A0A0D9RF70	207	K	GDNF inducible zinc finger protein 1	GZF1			98658000			110540000			0.82483	0.825
A0A0D9RF70	202	K	GDNF inducible zinc finger protein 1	GZF1			98658000			110540000			0.82483	0.825
A0A0D9RF94	14	K	Sodium/potassium-transporting ATPase subunit beta	ATP1B1	3669700			7821900			1.93			1.93		5662100000	5234100000	6060400000	4328900000	4684900000	5054200000	0.97678	0.98521	1.0325	1.976			1.976
A0A0D9RFA4	285	K	"""ALG2, alpha-1,3/1,6-mannosyltransferase"""	ALG2	18115000	17733000	17173000	16670000	1944900	38270000	0.90754	0.17908	3.1987	1.428	0.850794	1866200000	1807900000	2783000000	1764000000	2482900000	2526800000	1.0948	1.1412	1.2291	0.829	0.157	2.602	1.196	0.752336
A0A0D9RFB4	533	K	5'-3' exoribonuclease	XRN2					5501500							3315500000	3416300000	3623400000	2387000000	2630400000	2444700000	0.84587	0.86213	0.80258
A0A0D9RFB4	368	K	5'-3' exoribonuclease	XRN2	4827900	7890800			3139400			0.64264		0.643		3315500000	3416300000	3623400000	2387000000	2630400000	2444700000	0.84587	0.86213	0.80258		0.745		0.745
A0A0D9RFB6	796	K	ribosome biogenesis protein BMS1 homolog [Chlorocebus sabaeus]		9161500			14377000		19386000	1.2864			1.286		2224900000	1679400000	2396800000	2987200000	2360100000	3290300000	1.4262	1.6249	1.7774	0.902			0.902
A0A0D9RFC8	303	K	Endoplasmic reticulum protein 44	ERP44	41554000	42739000	32135000	28436000	31599000	26668000	0.57954	0.55917	0.6083	0.582	0.00303444	11660000000	13262000000	14494000000	11166000000	13157000000	14975000000	0.91329	0.92504	0.96687	0.635	0.604	0.629	0.623	0.00156911
A0A0D9RFC8	355	K	Endoplasmic reticulum protein 44	ERP44		3217300			6784000			1.1354		1.135		11660000000	13262000000	14494000000	11166000000	13157000000	14975000000	0.91329	0.92504	0.96687		1.227		1.227
A0A0D9RFF7	53	K	40S ribosomal protein S4	RPS4X		16675000	17805000			1383100			0.23952	0.24		22264000000	24720000000	28085000000	16586000000	17594000000	19291000000	0.87348	0.84841	0.75013			0.319	0.319
A0A0D9RFF7	134	K	40S ribosomal protein S4	RPS4X	73467000	65364000	269200000	72355000	54651000	236150000	0.64375	0.66001	0.60182	0.635	0.00547039	22264000000	24720000000	28085000000	16586000000	17594000000	19291000000	0.87348	0.84841	0.75013	0.737	0.778	0.802	0.772	0.0133939
A0A0D9RFF7	62	K	40S ribosomal protein S4	RPS4X	275750000	63931000	77800000	183110000	40466000	52448000	0.60703	0.51309	0.51587	0.545	0.0120668	22264000000	24720000000	28085000000	16586000000	17594000000	19291000000	0.87348	0.84841	0.75013	0.695	0.605	0.688	0.663	0.0170381
A0A0D9RFG6	248	K	Mitochondrial ribosomal protein S22	MRPS22	30443000	41337000	34298000	39848000	55957000	43577000	0.97229	0.90904	1.0366	0.973	0.593974	3617300000	4183400000	4144600000	3852100000	4176300000	4254700000	1.1186	1.1975	1.0563	0.869	0.759	0.981	0.87	0.250947
A0A0D9RFG6	255	K	Mitochondrial ribosomal protein S22	MRPS22	58551000	42133000	48258000	72899000	60664000	82526000	0.067712	0.77736	0.91007	0.585	0.429134	3617300000	4183400000	4144600000	3852100000	4176300000	4254700000	1.1186	1.1975	1.0563	0.061	0.649	0.862	0.524	0.387765
A0A0D9RFH4	433	K	Testis expressed 10	TEX10												900760000	457440000	933120000	573040000	502360000	673050000	1.195	1.3835	1.4224
A0A0D9RFH5	318	K	Coatomer protein complex subunit beta 2	COPB2	13558000	15986000	11865000			1005400			0.10338	0.103		3677900000	4189000000	4927100000	1987300000	2238400000	2662200000	0.57131	0.52714	0.54632			0.189	0.189
A0A0D9RFK8	299	K	"""Proteasome 26S subunit, non-ATPase 13"""	PSMD13												9497400000	9734000000	13264000000	6635700000	6749800000	8826000000	0.59138	0.65816	0.66828
A0A0D9RFK8	31	K	"""Proteasome 26S subunit, non-ATPase 13"""	PSMD13	29995000	24285000		32056000	30371000		0.90115	0.96158		0.931	0.362764	9497400000	9734000000	13264000000	6635700000	6749800000	8826000000	0.59138	0.65816	0.66828	1.524	1.461		1.493	0.0473961
A0A0D9RFL9	325	K	2-phosphoxylose phosphatase 1	PXYLP1	28594000	24278000		30618000	25204000		0.79817	0.72691		0.763	0.151724	22874000			16875000
A0A0D9RFQ9	97	K	Sodium/potassium-transporting ATPase subunit beta	ATP1B3	7192800	6163000	8562100	11499000	12209000	10176000	1.6068	1.5593	1.3432	1.503	0.0270101	3401900000	2816000000	2261500000	4088100000	3539600000	2759400000	1.3211	1.3406	1.4706	1.216	1.163	0.913	1.097	0.516489
A0A0D9RFT3	1130	K	5'-3' exoribonuclease 1	XRN1	41470000		40439000	43095000		35314000	0.64467		0.76239	0.704	0.205172	232470000	178530000	108230000	250340000	121450000	26669000	0.70478	1.0682		0.915			0.915
A0A0D9RFT6	1160	K	Structural maintenance of chromosomes protein	SMC2		13899000	11726000		13790000	15929000		0.63968	0.73352	0.687	0.15945	7739400000	7113600000	7679900000	4843600000	4229900000	5142200000	0.72516	0.73617	0.70624		0.869	1.039	0.954	0.755416
A0A0D9RFT6	312	K	Structural maintenance of chromosomes protein	SMC2	7898400	6827900	5410900	4215700	8244700	4422400	0.69176	0.54974	0.90766	0.716	0.183811	7739400000	7113600000	7679900000	4843600000	4229900000	5142200000	0.72516	0.73617	0.70624	0.954	0.747	1.285	0.995	0.892618
A0A0D9RFT6	320	K	Structural maintenance of chromosomes protein	SMC2	32478000	27622000		47450000	7133600		1.0624	0.23794		0.65	0.633115	7739400000	7113600000	7679900000	4843600000	4229900000	5142200000	0.72516	0.73617	0.70624	1.465	0.323		0.894	0.785702
A0A0D9RFT6	330	K	Structural maintenance of chromosomes protein	SMC2	27195000	28543000	31488000	14007000	12370000	14959000	0.35483	0.30676	0.3746	0.345	0.00465917	7739400000	7113600000	7679900000	4843600000	4229900000	5142200000	0.72516	0.73617	0.70624	0.489	0.417	0.53	0.479	0.0132683
A0A0D9RFW6	492	K	TNFAIP3 interacting protein 1	TNIP1	1438700			22849000			9.1277			9.128			73914000			80303000
A0A0D9RFW8	390	K	Peptidylprolyl isomerase	FKBP4			14820000									3977600000	4778600000	5646800000	1943000000	2351700000	2824300000	0.59256	0.5717	0.55637
A0A0D9RFW8	250	K	Peptidylprolyl isomerase	FKBP4	33712000	26776000	31721000	32279000	28836000	23556000	0.71041	0.75693	0.77975	0.749	0.0132138	3977600000	4778600000	5646800000	1943000000	2351700000	2824300000	0.59256	0.5717	0.55637	1.199	1.324	1.401	1.308	0.0410746
A0A0D9RFY0	306	K	Dihydrolipoyl dehydrogenase	DLD	30366000		27619000	35187000		41264000	1.2635		1.1041	1.184	0.331185	8511800000	9706500000	9919300000	8392200000	9732400000	10879000000	1.1355	1.0549	1.1147	1.113		0.99	1.052	0.662676
A0A0D9RFY0	95	K	Dihydrolipoyl dehydrogenase	DLD	15425000	10640000	14855000	10070000	8265800	9100200	0.60227	0.6239	0.59679	0.608	0.00110623	8511800000	9706500000	9919300000	8392200000	9732400000	10879000000	1.1355	1.0549	1.1147	0.53	0.591	0.535	0.552	0.00510018
A0A0D9RFY0	446	K	Dihydrolipoyl dehydrogenase	DLD	4787500			5909000			0.99878			0.999		8511800000	9706500000	9919300000	8392200000	9732400000	10879000000	1.1355	1.0549	1.1147	0.88			0.88
A0A0D9RFY0	156	K	Dihydrolipoyl dehydrogenase	DLD	16232000	20995000	17840000	27100000	23057000	30728000	1.2983	1.1463	1.3644	1.27	0.0652288	8511800000	9706500000	9919300000	8392200000	9732400000	10879000000	1.1355	1.0549	1.1147	1.143	1.087	1.224	1.151	0.0801371
A0A0D9RFY0	188	K	Dihydrolipoyl dehydrogenase	DLD			16286000			13027000			0.50104	0.501		8511800000	9706500000	9919300000	8392200000	9732400000	10879000000	1.1355	1.0549	1.1147			0.449	0.449
A0A0D9RFY0	439	K	Dihydrolipoyl dehydrogenase	DLD				4024200								8511800000	9706500000	9919300000	8392200000	9732400000	10879000000	1.1355	1.0549	1.1147
A0A0D9RFY0	172	K	Dihydrolipoyl dehydrogenase	DLD	96997000	113530000	117060000	115730000	121620000	133510000	0.82114	0.78204	0.85318	0.819	0.0228609	8511800000	9706500000	9919300000	8392200000	9732400000	10879000000	1.1355	1.0549	1.1147	0.723	0.741	0.765	0.743	0.00450284
A0A0D9RFY0	459	K	Dihydrolipoyl dehydrogenase	DLD	100310000	69802000	92314000	106790000	72501000	121970000	0.85438	0.80377	0.8713	0.843	0.0288975	8511800000	9706500000	9919300000	8392200000	9732400000	10879000000	1.1355	1.0549	1.1147	0.752	0.762	0.782	0.765	0.00275406
A0A0D9RFY0	151	K	Dihydrolipoyl dehydrogenase	DLD			706120			6993100			7.1166	7.117		8511800000	9706500000	9919300000	8392200000	9732400000	10879000000	1.1355	1.0549	1.1147			6.384	6.384
A0A0D9RFY0	195	K	Dihydrolipoyl dehydrogenase	DLD	31592000	32111000	35455000	32724000	31387000	35371000	0.82391	0.81533	0.92408	0.854	0.08369	8511800000	9706500000	9919300000	8392200000	9732400000	10879000000	1.1355	1.0549	1.1147	0.726	0.773	0.829	0.776	0.0322227
A0A0D9RFZ0	540	K	U2 snRNP associated SURP domain containing	U2SURP	4393600			4823700			1.1364			1.136		2443700000	2398900000	2304900000	2614500000	2576600000	2335800000	1.0556	1.1968	0.96929	1.077			1.077
A0A0D9RG28	123	K	non-POU domain-containing octamer-binding protein [Chlorocebus sabaeus]		100050000	108030000		103370000	119390000		0.81736	0.7928		0.805	0.063102	25049000000	21228000000	22411000000	25508000000	20742000000	21482000000	1.1027	1.0627	1.0579	0.741	0.746		0.744	0.010213
A0A0D9RG28	30	K	non-POU domain-containing octamer-binding protein [Chlorocebus sabaeus]		61519000	66433000	31392000	40813000	52882000	39254000	0.6538	0.57079	0.82334	0.683	0.0952671	25049000000	21228000000	22411000000	25508000000	20742000000	21482000000	1.1027	1.0627	1.0579	0.593	0.537	0.778	0.636	0.0756062
A0A0D9RG28	82	K	non-POU domain-containing octamer-binding protein [Chlorocebus sabaeus]		4868300		5419400	7060000		9281400	1.346		1.3118	1.329	0.0407007	25049000000	21228000000	22411000000	25508000000	20742000000	21482000000	1.1027	1.0627	1.0579	1.221		1.24	1.231	0.0334854
A0A0D9RG34	109	K	non-POU domain-containing octamer-binding protein [Chlorocebus sabaeus]				8913100			11356000			0.97502	0.975		7860800000	6792000000	2823400000	8483800000	7454600000	2636700000	0.99391	0.99398	0.99885			0.976	0.976
A0A0D9RG34	99	K	non-POU domain-containing octamer-binding protein [Chlorocebus sabaeus]		16762000	19258000	19956000	24639000	22544000	21171000	0.91763	0.84777	0.91574	0.894	0.0712875	7860800000	6792000000	2823400000	8483800000	7454600000	2636700000	0.99391	0.99398	0.99885	0.923	0.853	0.917	0.898	0.0725234
A0A0D9RG34	96	K	non-POU domain-containing octamer-binding protein [Chlorocebus sabaeus]			16416000			29791000			1.3539		1.354		7860800000	6792000000	2823400000	8483800000	7454600000	2636700000	0.99391	0.99398	0.99885		1.362		1.362
A0A0D9RG67	1038	K	Zinc finger MYM-type containing 3	ZMYM3		16407000			16980000			0.91655		0.917		61164000	223630000	271060000	50194000	687310000	728350000		0.67117	0.97341		1.366		1.366
A0A0D9RG67	1041	K	Zinc finger MYM-type containing 3	ZMYM3		16407000			16980000			0.91655		0.917		61164000	223630000	271060000	50194000	687310000	728350000		0.67117	0.97341		1.366		1.366
A0A0D9RG75	74	K	Mitochondrial ribosomal protein S10	MRPS10	13683000	5380500	60413000	6010600	7383400	7793800	0.29285	0.88435	0.091775	0.423	0.259975	1745800000	1296000000	1664200000	1959400000	1463800000	1947800000	1.159	1.2179	1.1125	0.253	0.726	0.082	0.354	0.211432
A0A0D9RG87	99	K	"""10 kDa heat shock protein, mitochondrial isoform X4 [Chlorocebus sabaeus]"""		9201700			8802100			0.70937			0.709		111680000000	116550000000	122550000000	136110000000	140180000000	164410000000	1.2075	1.1965	1.3261	0.587			0.587
A0A0D9RG87	28	K	"""10 kDa heat shock protein, mitochondrial isoform X4 [Chlorocebus sabaeus]"""			8490000			1567600			0.14127		0.141		111680000000	116550000000	122550000000	136110000000	140180000000	164410000000	1.2075	1.1965	1.3261		0.118		0.118
A0A0D9RG87	56	K	"""10 kDa heat shock protein, mitochondrial isoform X4 [Chlorocebus sabaeus]"""		224990000	198390000	237730000	233500000	229330000	275080000	0.84497	0.77793	0.78028	0.801	0.0214729	111680000000	116550000000	122550000000	136110000000	140180000000	164410000000	1.2075	1.1965	1.3261	0.7	0.65	0.588	0.646	0.0192496
A0A0D9RG87	36	K	"""10 kDa heat shock protein, mitochondrial isoform X4 [Chlorocebus sabaeus]"""		33192000	24246000	17460000	40425000	34650000	24168000	1.0384	1.0043	1.0053	1.016	0.36169	111680000000	116550000000	122550000000	136110000000	140180000000	164410000000	1.2075	1.1965	1.3261	0.86	0.839	0.758	0.819	0.0511135
A0A0D9RG87	70	K	"""10 kDa heat shock protein, mitochondrial isoform X4 [Chlorocebus sabaeus]"""		23815000	31279000	26641000	37598000	42227000	35818000	2.1432	0.87898	0.91598	1.313	0.660073	111680000000	116550000000	122550000000	136110000000	140180000000	164410000000	1.2075	1.1965	1.3261	1.775	0.735	0.691	1.067	0.934644
A0A0D9RG87	66	K	"""10 kDa heat shock protein, mitochondrial isoform X4 [Chlorocebus sabaeus]"""		4083100	5304300	4248700	5178800	6840400	6935500	0.89258	0.99764	1.0427	0.978	0.705018	111680000000	116550000000	122550000000	136110000000	140180000000	164410000000	1.2075	1.1965	1.3261	0.739	0.834	0.786	0.786	0.029927
A0A0D9RG87	80	K	"""10 kDa heat shock protein, mitochondrial isoform X4 [Chlorocebus sabaeus]"""		4964500		8200200			8451300			0.92868	0.929		111680000000	116550000000	122550000000	136110000000	140180000000	164410000000	1.2075	1.1965	1.3261			0.7	0.7
A0A0D9RG87	86	K	"""10 kDa heat shock protein, mitochondrial isoform X4 [Chlorocebus sabaeus]"""							10860000						111680000000	116550000000	122550000000	136110000000	140180000000	164410000000	1.2075	1.1965	1.3261
A0A0D9RG93	440	K	Heat shock protein family D (Hsp60) member 1	HSPD1	46508000	47180000	69714000	68986000	74895000	92705000	1.1378	1.3352	1.0549	1.176	0.205859	55989000000	65156000000	66076000000	68750000000	76295000000	80474000000	1.2244	1.1935	1.209	0.929	1.119	0.873	0.974	0.757118
A0A0D9RG93	259	K	Heat shock protein family D (Hsp60) member 1	HSPD1	14842000	11264000	16388000	10798000	9280300	12075000	0.69829	0.625	0.67075	0.665	0.0092646	55989000000	65156000000	66076000000	68750000000	76295000000	80474000000	1.2244	1.1935	1.209	0.57	0.524	0.555	0.55	0.00256648
A0A0D9RG93	241	K	Heat shock protein family D (Hsp60) member 1	HSPD1	9090500		10120000	11566000		11165000	0.9862		0.97714	0.982	0.215782	55989000000	65156000000	66076000000	68750000000	76295000000	80474000000	1.2244	1.1935	1.209	0.805		0.808	0.807	0.00778601
A0A0D9RG93	114	K	Heat shock protein family D (Hsp60) member 1	HSPD1	13852000			4940300			0.22172			0.222		55989000000	65156000000	66076000000	68750000000	76295000000	80474000000	1.2244	1.1935	1.209	0.181			0.181
A0A0D9RG93	107	K	Heat shock protein family D (Hsp60) member 1	HSPD1	18055000	18507000	22194000	25326000	28472000	31060000	1.1021	1.1485	1.1024	1.118	0.0220785	55989000000	65156000000	66076000000	68750000000	76295000000	80474000000	1.2244	1.1935	1.209	0.9	0.962	0.912	0.925	0.0873609
A0A0D9RG93	112	K	Heat shock protein family D (Hsp60) member 1	HSPD1	13852000			4940300			0.22172			0.222		55989000000	65156000000	66076000000	68750000000	76295000000	80474000000	1.2244	1.1935	1.209	0.181			0.181
A0A0D9RG93	382	K	Heat shock protein family D (Hsp60) member 1	HSPD1	2151100	1965200	1771100	49893000	35490000	35024000	17.384	22.271	19.479	19.711	0.000866953	55989000000	65156000000	66076000000	68750000000	76295000000	80474000000	1.2244	1.1935	1.209	14.198	18.66	16.112	16.323	0.00120248
A0A0D9RG93	419	K	Heat shock protein family D (Hsp60) member 1	HSPD1	79295000	106230000	87159000	123140000	144830000	151500000	1.0787	1.2239	1.1484	1.15	0.0898507	55989000000	65156000000	66076000000	68750000000	76295000000	80474000000	1.2244	1.1935	1.209	0.881	1.025	0.95	0.952	0.440489
A0A0D9RG93	179	K	Heat shock protein family D (Hsp60) member 1	HSPD1	636870		1055400	1838100	1861900	1132700	2.5124		1.2241	1.868	0.468325	55989000000	65156000000	66076000000	68750000000	76295000000	80474000000	1.2244	1.1935	1.209	2.052		1.012	1.532	0.598159
A0A0D9RG93	56	K	Heat shock protein family D (Hsp60) member 1	HSPD1	113730000	25925000	26647000	189340000	41865000	44856000	1.1331	1.039	1.153	1.108	0.122845	55989000000	65156000000	66076000000	68750000000	76295000000	80474000000	1.2244	1.1935	1.209	0.925	0.871	0.954	0.917	0.115579
A0A0D9RG93	214	K	Heat shock protein family D (Hsp60) member 1	HSPD1	89310000	92171000	81638000	90272000	97141000	98040000	0.77044	0.72526	0.82524	0.774	0.0299531	55989000000	65156000000	66076000000	68750000000	76295000000	80474000000	1.2244	1.1935	1.209	0.629	0.608	0.683	0.64	0.0088157
A0A0D9RG93	496	K	Heat shock protein family D (Hsp60) member 1	HSPD1	12645000	11308000	13780000	10404000	17285000	18420000	1.2579	1.331	1.231	1.273	0.0137061	55989000000	65156000000	66076000000	68750000000	76295000000	80474000000	1.2244	1.1935	1.209	1.027	1.115	1.018	1.053	0.286553
A0A0D9RG93	504	K	Heat shock protein family D (Hsp60) member 1	HSPD1	7554600		11350000	9986100		10044000	1.2657		0.85607	1.061	0.908287	55989000000	65156000000	66076000000	68750000000	76295000000	80474000000	1.2244	1.1935	1.209	1.034		0.708	0.871	0.664326
A0A0D9RGB0	603	K	RAD50 interactor 1	RINT1		4606400			4698800			1.1309		1.131		304650000	368870000	164680000	298390000	362560000	153840000	1.0754	1.0966	1.0018		1.031		1.031
A0A0D9RGD1	174	K	Eukaryotic translation initiation factor 4A1	EIF4A1			202200000			191420000			0.65163	0.652		48983000000	60684000000	60139000000	31125000000	37000000000	35106000000	0.67248	0.67037	0.67836			0.961	0.961
A0A0D9RGD1	291	K	Eukaryotic translation initiation factor 4A1	EIF4A1	18922000	10880000		15221000	9373600		0.74377	0.7596		0.752	0.033177	48983000000	60684000000	60139000000	31125000000	37000000000	35106000000	0.67248	0.67037	0.67836	1.106	1.133		1.12	0.0955221
A0A0D9RGD1	309	K	Eukaryotic translation initiation factor 4A1	EIF4A1	18301000		19290000	15969000		20901000	0.7975		0.83103	0.814	0.089541	48983000000	60684000000	60139000000	31125000000	37000000000	35106000000	0.67248	0.67037	0.67836	1.186		1.225	1.206	0.0775979
A0A0D9RGD1	146	K	Eukaryotic translation initiation factor 4A1	EIF4A1		13219000	14858000		8110700	15535000		0.82048	0.9166	0.869	0.320028	48983000000	60684000000	60139000000	31125000000	37000000000	35106000000	0.67248	0.67037	0.67836		1.224	1.351	1.288	0.172371
A0A0D9RGD1	68	K	Eukaryotic translation initiation factor 4A1	EIF4A1	25609000	26075000	31012000	7943500	12086000	12910000	0.3756	0.33778	0.33316	0.349	0.00192986	48983000000	60684000000	60139000000	31125000000	37000000000	35106000000	0.67248	0.67037	0.67836	0.559	0.504	0.491	0.518	0.00536818
A0A0D9RGD1	193	K	Eukaryotic translation initiation factor 4A1	EIF4A1	115060000	101390000	116220000	128600000	112620000	98127000	0.82754	0.71372	0.80588	0.782	0.0472492	48983000000	60684000000	60139000000	31125000000	37000000000	35106000000	0.67248	0.67037	0.67836	1.231	1.065	1.188	1.161	0.109573
A0A0D9RGG4	493	K	Splicing factor 3b subunit 1	SF3B1		376020			7165500			8.5128		8.513		17698000000	16399000000	21282000000	18215000000	17232000000	22034000000	1.1796	1.2115	1.0792		7.027		7.027
A0A0D9RGH9	517	K	Lamin B2	LMNB2	11121000		16921000	10145000		19387000	0.6088		0.58472	0.597	0.0351412	29052000000	31960000000	30507000000	31928000000	34862000000	35424000000	1.1792	1.2096	1.2584	0.516		0.465	0.491	0.065411
A0A0D9RGH9	186	K	Lamin B2	LMNB2		11471000			14662000			0.95692		0.957		29052000000	31960000000	30507000000	31928000000	34862000000	35424000000	1.1792	1.2096	1.2584		0.791		0.791
A0A0D9RGH9	133	K	Lamin B2	LMNB2	20498000	19835000	22408000	23363000	26320000	18897000	0.89844	0.94671	0.88596	0.91	0.0623425	29052000000	31960000000	30507000000	31928000000	34862000000	35424000000	1.1792	1.2096	1.2584	0.762	0.783	0.704	0.75	0.0177742
A0A0D9RGH9	195	K	Lamin B2	LMNB2	4176300	7392000	19801000	6003600	9238700	28283000	1.0622	1.2023	1.0503	1.105	0.206196	29052000000	31960000000	30507000000	31928000000	34862000000	35424000000	1.1792	1.2096	1.2584	0.901	0.994	0.835	0.91	0.257506
A0A0D9RGI6	96	K	Clathrin heavy chain	CLTCL1	14707000			9261000			0.55728			0.557		6657200000	7487300000	6809300000	5074700000	6244500000	5540300000	1.2519	1.3514	1.1873	0.445			0.445
A0A0D9RGJ5	63	K	Ribosomal protein S14	RPS14	11061000		12005000	1918100		8764700	0.2245		0.6045	0.415	0.389389	5299200000	7970300000	6357000000	5576700000	7092300000	5901400000	1.2403	1.105	1.1033	0.181		0.548	0.365	0.379294
A0A0D9RGJ5	96	K	Ribosomal protein S14	RPS14	43999000		30155000	35592000		20652000	0.75463		0.7051	0.73	0.0961343	5299200000	7970300000	6357000000	5576700000	7092300000	5901400000	1.2403	1.105	1.1033	0.608		0.639	0.624	0.0472695
A0A0D9RGL9	74	K	Treacle ribosome biogenesis factor 1	TCOF1		7576300			8845300			0.88025		0.88		296530000	410890000	487210000	307310000	443000000	493060000	1.2843	1.1544	1.1849		0.763		0.763
A0A0D9RGQ1	93	K	Mitochondrial ribosomal protein L40	MRPL40			1532600			2245900			1.2791	1.279		1577200000	1261300000	1404400000	1664000000	1431200000	1587900000	1.2176	1.2542	1.203			1.063	1.063
A0A0D9RGR4	602	K	Kinesin-like protein	KIF5B	7798300			21635000			1.9572			1.957		8025900000	7909900000	10325000000	5754000000	4550700000	5802000000	0.63941	0.61374	0.62552	3.061			3.061
A0A0D9RGS3	427	K	Protein tyrosine kinase 7 (inactive)	PTK7	21522000	20819000	28251000	9514100	8045500	10831000	0.37511	0.33814	0.28352	0.332	0.00805231	21688000000	21676000000	26916000000	19562000000	20671000000	24098000000	0.93002	0.95906	0.92454	0.403	0.353	0.307	0.354	0.00839095
A0A0D9RGS3	830	K	Protein tyrosine kinase 7 (inactive)	PTK7			959280			887700			0.80867	0.809		21688000000	21676000000	26916000000	19562000000	20671000000	24098000000	0.93002	0.95906	0.92454			0.875	0.875
A0A0D9RGS3	804	K	Protein tyrosine kinase 7 (inactive)	PTK7	12234000	14507000	14177000	15704000	15097000	17268000	0.15072	0.78369	0.78929	0.575	0.361722	21688000000	21676000000	26916000000	19562000000	20671000000	24098000000	0.93002	0.95906	0.92454	0.162	0.817	0.854	0.611	0.391307
A0A0D9RGU3	158	K	PRA1 family protein	ARL6IP5												1509000000	1540000000	1891800000	2034100000	2041100000	2307600000	1.3454	1.4802	1.3389
A0A0D9RGV0	1138	K	Ribosome binding protein 1	RRBP1	1683200	1489000	1149100	11832000	11672000	15262000	3.269	3.4189	4.4912	3.726	0.00856156	8977300000	8671600000	8593100000	8161000000	8160400000	7991500000	0.93335	0.93987	0.97641	3.502	3.638	4.6	3.913	0.00587111
A0A0D9RGY4	85	K	Small nuclear ribonucleoprotein polypeptide B2	SNRPB2		5071700			4923300			1.0249		1.025		4958900000	1224800000	2103500000	5279900000	1299200000	2112300000	1.0879	1.0455	1.0215		0.98		0.98
A0A0D9RH12	73	K	"""Succinate--CoA ligase [GDP-forming] subunit beta, mitochondrial"""	SUCLG2	3738500	4343600		4526700	4137100		1.0088	1.029		1.019	0.409954	10170000000	10749000000	10983000000	9815700000	10318000000	10422000000	0.94762	0.94272	0.99073	1.065	1.092		1.079	0.146639
A0A0D9RH12	423	K	"""Succinate--CoA ligase [GDP-forming] subunit beta, mitochondrial"""	SUCLG2	7884100	7781200	11943000	7917500	7134600	9206000	0.86989	0.82056	0.58492	0.758	0.19463	10170000000	10749000000	10983000000	9815700000	10318000000	10422000000	0.94762	0.94272	0.99073	0.918	0.87	0.59	0.793	0.279249
A0A0D9RH15	120	K	Eukaryotic translation initiation factor 3 subunit E	EIF3E	29467000		26739000	31364000		31746000	0.82359		0.91031	0.867	0.290828	5866400000	4916500000	5402000000	4328200000	3082200000	3551700000	0.77504	0.7835	0.79237	1.063		1.149	1.106	0.32019
A0A0D9RH15	275	K	Eukaryotic translation initiation factor 3 subunit E	EIF3E	11326000			13131000			0.95173			0.952		5866400000	4916500000	5402000000	4328200000	3082200000	3551700000	0.77504	0.7835	0.79237	1.228			1.228
A0A0D9RH35	415	K	"""Proteasome 26S subunit, ATPase 2"""	PSMC2			1716200			3115200			0.88362	0.884		8562100000	7741600000	12635000000	6160200000	5568000000	9568000000	0.74153	0.751	0.7957			1.11	1.11
A0A0D9RH37	209	K	Peroxiredoxin 6	PRDX6	22949000	32564000	31700000	36248000	47549000	41209000	0.86004	0.7751	1.015	0.883	0.308407	14811000000	19990000000	18551000000	9237400000	12981000000	12362000000	0.67481	0.66344	0.70286	1.274	1.168	1.444	1.295	0.0774471
A0A0D9RH37	63	K	Peroxiredoxin 6	PRDX6		70951000	78477000		84336000	90181000		0.72855	0.81253	0.771	0.182195	14811000000	19990000000	18551000000	9237400000	12981000000	12362000000	0.67481	0.66344	0.70286		1.098	1.156	1.127	0.18863
A0A0D9RH37	141	K	Peroxiredoxin 6	PRDX6	21055000	60355000	7057900	49536000	73763000	63815000	0.95263	0.89566	8.9446	3.598	0.540982	14811000000	19990000000	18551000000	9237400000	12981000000	12362000000	0.67481	0.66344	0.70286	1.412	1.35	12.726	5.163	0.361897
A0A0D9RH37	199	K	Peroxiredoxin 6	PRDX6		7883300			9276600			0.85743		0.857		14811000000	19990000000	18551000000	9237400000	12981000000	12362000000	0.67481	0.66344	0.70286		1.292		1.292
A0A0D9RH50	46	K	SRA stem-loop interacting RNA binding protein	SLIRP	100350000	10986000	10637000	115580000	11453000	9647200	0.83803	0.7581	0.86163	0.819	0.0518632	5542900000	5821600000	6942500000	4027400000	4193000000	4247300000	1.3767	1.0569	1.1649	0.609	0.717	0.74	0.689	0.0364598
A0A0D9RH51	154	K	Serine palmitoyltransferase long chain base subunit 2	SPTLC2		4667800			561720			0.12576		0.126		4002400000	3401300000	3849200000	4515400000	4046000000	4430100000	1.2214	1.2975	1.3339		0.097		0.097
A0A0D9RH51	44	K	Serine palmitoyltransferase long chain base subunit 2	SPTLC2	25078000			22702000			0.90317			0.903		4002400000	3401300000	3849200000	4515400000	4046000000	4430100000	1.2214	1.2975	1.3339	0.739			0.739
A0A0D9RH65	249	K	Activator of HSP90 ATPase activity 1	AHSA1			10275000			7616300			0.56495	0.565		1805700000	1714200000	2012500000	1332300000	1076300000	1225300000	0.594	0.63899	0.53663			1.053	1.053
A0A0D9RH83	59	K	Ubiquitin conjugating enzyme E2 I	UBE2I		6804200			4103800			0.46997		0.47		2721500000	3181800000	2637500000	1913100000	1985100000	1582900000	0.76467	0.6018	0.77526		0.781		0.781
A0A0D9RHB4	606	K	"""Aspartyl-tRNA synthetase 2, mitochondrial"""	DARS2			19211000			5298200			0.94288	0.943		2527700000	1807800000	2312800000	2922800000	1970100000	2746300000	1.1576	1.1287	1.263			0.747	0.747
A0A0D9RHD4	44	K	Testis expressed 9	TEX9		47016000			82109000			1.5042		1.504
A0A0D9RHD6	77	K	Proteasome subunit beta type	PSMB1	16904000	23953000	17984000	6380700	9509900	7125400	0.34852	0.3564	0.26654	0.324	0.00997556	8735000000	10234000000	12602000000	5353000000	5823100000	8146900000	0.59988	0.64631	0.72516	0.581	0.551	0.368	0.5	0.0562444
A0A0D9RHF7	1092	K	AP-3 complex subunit delta	AP3D1		3571500	3252600	7328300	7284200	7565400		1.9246	1.8081	1.866	0.045007	1225300000	1058000000	1173800000	845780000	770630000	704330000	0.67348	0.75028	0.65039		2.565	2.78	2.673	0.0368496
A0A0D9RHH5	33	K	Calcyclin binding protein	CACYBP	8727800		8671400	739240		2690100	0.20761		0.2616	0.235	0.0711443	3031400000	3156800000	3128600000	1661700000	1898400000	1675400000	0.51358	0.46671	0.54033	0.404		0.484	0.444	0.098866
A0A0D9RHH6	197	K	G protein subunit alpha i1	GNAI1			26469000			35256000			0.052687	0.053		309420000	563280000	457290000	311130000	415950000	369960000	0.95721	0.8066	0.73571			0.072	0.072
A0A0D9RHH6	180	K	G protein subunit alpha i1	GNAI1			17564000			17868000			0.88942	0.889		309420000	563280000	457290000	311130000	415950000	369960000	0.95721	0.8066	0.73571			1.209	1.209
A0A0D9RHH6	46	K	G protein subunit alpha i1	GNAI1			24736000									309420000	563280000	457290000	311130000	415950000	369960000	0.95721	0.8066	0.73571
A0A0D9RHH9	419	K	Acyl-CoA synthetase short chain family member 2	ACSS2	86568000	79497000	90895000	55611000	44913000	62527000	0.54058	0.47893	0.47807	0.499	0.00507534
A0A0D9RHQ0	83	K	Moesin	MSN		3601200			3471400			0.77426		0.774		21715000000	18218000000	25505000000	16477000000	12196000000	18571000000	0.67131	0.71623	0.72969		1.081		1.081
A0A0D9RHQ0	143	K	Moesin	MSN			33914000			46005000			0.8394	0.839		21715000000	18218000000	25505000000	16477000000	12196000000	18571000000	0.67131	0.71623	0.72969			1.15	1.15
A0A0D9RHQ0	79	K	Moesin	MSN	41972000	46681000	63118000	5676000	51692000	71116000	0.19145	0.84167	0.81329	0.615	0.37461	21715000000	18218000000	25505000000	16477000000	12196000000	18571000000	0.67131	0.71623	0.72969	0.285	1.175	1.115	0.858	0.621538
A0A0D9RHV5	401	K	SAFB like transcription modulator	SLTM	1822900			7733100			2.7355			2.736		398620000	794450000	589090000	373960000	753980000	534080000	0.90838	1.0235	0.90067	3.011			3.011
A0A0D9RHV9	3	K	Tyrosine 3-monooxygenase/tryptophan 5-monooxygenase activation protein zeta	YWHAZ												138280000000	106140000000	126030000000	83787000000	58239000000	71818000000	0.61522	0.55968	0.61466
A0A0D9RHV9	49	K	Tyrosine 3-monooxygenase/tryptophan 5-monooxygenase activation protein zeta	YWHAZ	210880000	130460000	227510000	152800000	102100000	201690000	0.54644	0.56764	0.57849	0.564	0.00128237	138280000000	106140000000	126030000000	83787000000	58239000000	71818000000	0.61522	0.55968	0.61466	0.888	1.014	0.941	0.948	0.361193
A0A0D9RHV9	138	K	Tyrosine 3-monooxygenase/tryptophan 5-monooxygenase activation protein zeta	YWHAZ	74881000	107900000	55606000	63170000	120820000	50469000	0.69754	0.82936	0.66375	0.73	0.0610776	138280000000	106140000000	126030000000	83787000000	58239000000	71818000000	0.61522	0.55968	0.61466	1.134	1.482	1.08	1.232	0.240833
A0A0D9RHV9	157	K	Tyrosine 3-monooxygenase/tryptophan 5-monooxygenase activation protein zeta	YWHAZ	56269000	57121000	50568000	39336000	46952000	27157000	0.43621	0.56196	0.49656	0.498	0.0158911	138280000000	106140000000	126030000000	83787000000	58239000000	71818000000	0.61522	0.55968	0.61466	0.709	1.004	0.808	0.84	0.276138
A0A0D9RHV9	68	K	Tyrosine 3-monooxygenase/tryptophan 5-monooxygenase activation protein zeta	YWHAZ	203290000	62061000	243460000	177060000	54238000	242230000	1.0411	0.87928	0.88323	0.935	0.407253	138280000000	106140000000	126030000000	83787000000	58239000000	71818000000	0.61522	0.55968	0.61466	1.692	1.571	1.437	1.567	0.0163509
A0A0D9RHV9	115	K	Tyrosine 3-monooxygenase/tryptophan 5-monooxygenase activation protein zeta	YWHAZ	65570000	59478000	55903000	40625000	34372000	33702000	0.49913	0.39749	0.41611	0.438	0.0103299	138280000000	106140000000	126030000000	83787000000	58239000000	71818000000	0.61522	0.55968	0.61466	0.811	0.71	0.677	0.733	0.0416694
A0A0D9RHW7	231	K	Polyadenylate-binding protein	PABPC1		9722000			5563000			0.39431		0.394		26248000000	25110000000	29117000000	18960000000	18493000000	20802000000	0.72258	0.73974	0.72533		0.533		0.533
A0A0D9RHW7	213	K	Polyadenylate-binding protein	PABPC1	20768000	27197000	40723000	17906000	38320000	54877000		1.0468	0.90705	0.977	0.840625	26248000000	25110000000	29117000000	18960000000	18493000000	20802000000	0.72258	0.73974	0.72533		1.415	1.251	1.333	0.188499
A0A0D9RHW7	229	K	Polyadenylate-binding protein	PABPC1	42061000	3411800	38245000	52052000	3388700	46436000	0.99655	0.93831	0.90698	0.947	0.244969	26248000000	25110000000	29117000000	18960000000	18493000000	20802000000	0.72258	0.73974	0.72533	1.379	1.268	1.25	1.299	0.0200985
A0A0D9RHW7	108	K	Polyadenylate-binding protein	PABPC1	127420000		140440000	109800000		140340000	0.5989		0.56219	0.581	0.0521981	26248000000	25110000000	29117000000	18960000000	18493000000	20802000000	0.72258	0.73974	0.72533	0.829		0.775	0.802	0.135007
A0A0D9RHW7	361	K	Polyadenylate-binding protein	PABPC1	2774500	3034700	2370300	2139000	3115600	2082800	0.73433	0.84874	0.81135	0.798	0.0492502	26248000000	25110000000	29117000000	18960000000	18493000000	20802000000	0.72258	0.73974	0.72533	1.016	1.147	1.119	1.094	0.190106
A0A0D9RHW7	78	K	Polyadenylate-binding protein	PABPC1	17442000	14250000	16243000	20213000	18314000	18350000	0.68911	0.56675	0.75092	0.669	0.0569312	26248000000	25110000000	29117000000	18960000000	18493000000	20802000000	0.72258	0.73974	0.72533	0.954	0.766	1.035	0.918	0.486779
A0A0D9RHX0	288	K	Guanine monophosphate synthase	GMPS		5763800			5626000			1.1376		1.138		2264000000	2486900000	2496000000	1280200000	1412700000	1336100000	0.65545	0.57163	0.57436		1.99		1.99
A0A0D9RHX8	183	K	RAN binding protein 1	RANBP1	17924000	14052000		18585000			0.95364			0.954		4120300000	4066400000	4878200000	1927600000	1965900000	2300900000	0.5288	0.4441	0.37059	1.803			1.803
A0A0D9RHX8	150	K	RAN binding protein 1	RANBP1	38527000	35944000		24807000	6796700		0.47699	0.12409		0.301	0.377372	4120300000	4066400000	4878200000	1927600000	1965900000	2300900000	0.5288	0.4441	0.37059	0.902	0.279		0.591	0.558437
A0A0D9RI00	728	K	Myosin IB	MYO1B	1942000		2318000	1899700		3039600	1.0643		0.87161	0.968	0.834574	10185000000	10526000000	11753000000	10294000000	10481000000	12031000000	1.0992	1.0859	1.1268	0.968		0.774	0.871	0.529018
A0A0D9RI00	551	K	Myosin IB	MYO1B			3997200			10178000			2.202	2.202		10185000000	10526000000	11753000000	10294000000	10481000000	12031000000	1.0992	1.0859	1.1268			1.954	1.954
A0A0D9RI00	100	K	Myosin IB	MYO1B			5353600			4864900			0.6069	0.607		10185000000	10526000000	11753000000	10294000000	10481000000	12031000000	1.0992	1.0859	1.1268			0.539	0.539
A0A0D9RI07	152	K	Annexin		512160000	574580000	583380000	805210000	930440000	929720000	1.0922	1.1055	1.1444	1.114	0.0243428	346700000000	336800000000	416090000000	297290000000	288850000000	366080000000	0.90011	0.9059	0.92521	1.213	1.22	1.237	1.223	0.00124595
A0A0D9RI07	212	K	Annexin		60712000	58890000	53872000	65799000	57292000	57590000	0.83929	0.87306	0.88868	0.867	0.0203144	346700000000	336800000000	416090000000	297290000000	288850000000	366080000000	0.90011	0.9059	0.92521	0.932	0.964	0.961	0.952	0.0655509
A0A0D9RI07	233	K	Annexin		90747000	169810000	209990000	115860000	242510000	295150000	1.0711	0.98151	0.87188	0.975	0.729447	346700000000	336800000000	416090000000	297290000000	288850000000	366080000000	0.90011	0.9059	0.92521	1.19	1.083	0.942	1.072	0.518212
A0A0D9RI07	204	K	Annexin		467850000	392550000	471140000	464030000	543210000	535900000	0.88007	0.82512	0.95222	0.886	0.136266	346700000000	336800000000	416090000000	297290000000	288850000000	366080000000	0.90011	0.9059	0.92521	0.978	0.911	1.029	0.973	0.572174
A0A0D9RI07	227	K	Annexin		76839000	33685000	27704000	996720000	983700000	1420800000	9.263	11.873	63.457	28.198	0.0575609	346700000000	336800000000	416090000000	297290000000	288850000000	366080000000	0.90011	0.9059	0.92521	10.291	13.106	68.587	30.661	0.0529837
A0A0D9RI07	157	K	Annexin		142980000	144170000	154190000	220930000	352060000	268080000	1.0581	15.127	1.1738	5.786	0.455644	346700000000	336800000000	416090000000	297290000000	288850000000	366080000000	0.90011	0.9059	0.92521	1.176	16.698	1.269	6.381	0.421238
A0A0D9RI07	115	K	Annexin		57573000	60334000	56122000	82376000	86213000	63055000	1.2359	0.89048	0.86937	0.999	0.925279	346700000000	336800000000	416090000000	297290000000	288850000000	366080000000	0.90011	0.9059	0.92521	1.373	0.983	0.94	1.099	0.642224
A0A0D9RI07	47	K	Annexin		4878900	115270000	107060000	92171000	97169000	2509800	15.086	0.73264	0.015842	5.278	0.833393	346700000000	336800000000	416090000000	297290000000	288850000000	366080000000	0.90011	0.9059	0.92521	16.76	0.809	0.017	5.862	0.85982
A0A0D9RI10	43	K	"""Leucine, glutamate and lysine rich 1"""	LEKR1	405060000		425410000	311580000		317850000	0.60418		0.61219	0.608	0.0119207
A0A0D9RI58	84	K	Ribosomal protein S15	RPS15	144370000	151620000	192160000	116580000	121580000	169700000	0.5997	0.69066	0.63306	0.641	0.0125088	5778900000	6011100000	7232600000	4786500000	6462700000	6515800000	0.75682	0.89699	0.85609	0.792	0.77	0.739	0.767	0.00848557
A0A0D9RI59	4	K	Adenosylhomocysteinase	AHCY												11065000000	12353000000	13554000000	6111800000	6777300000	7241200000	0.52631	0.55029	0.57208
A0A0D9RI59	204	K	Adenosylhomocysteinase	AHCY		473800			4912000			6.2805		6.281		11065000000	12353000000	13554000000	6111800000	6777300000	7241200000	0.52631	0.55029	0.57208		11.413		11.413
A0A0D9RI59	43	K	Adenosylhomocysteinase	AHCY	18489000	16439000		18825000	22327000		0.98601	1.1875		1.087	0.655981	11065000000	12353000000	13554000000	6111800000	6777300000	7241200000	0.52631	0.55029	0.57208	1.873	2.158		2.016	0.0906819
A0A0D9RI73	57	K	DAZ associated protein 1	DAZAP1	24264000	30857000	30378000	17871000	17051000	27892000	0.45911	0.39413	0.71351	0.522	0.0886502	2536800000	2964300000	2786300000	1258500000	1841300000	1798900000	0.68538	0.59315	0.64699	0.67	0.664	1.103	0.812	0.367294
A0A0D9RI77	327	K	Vascular endothelial growth factor A	VEGFA		665020000	375760000		702120000	432760000		0.73286	0.85416	0.794	0.275732
A0A0D9RI77	332	K	Vascular endothelial growth factor A	VEGFA		674610000	375760000		704290000	432760000		0.17985	0.85416	0.517	0.551433
A0A0D9RI77	329	K	Vascular endothelial growth factor A	VEGFA		674610000	375760000		704290000	432760000		0.17985	0.85416	0.517	0.551433
A0A0D9RI90	191	K	RALY heterogeneous nuclear ribonucleoprotein	RALY	3918200	3999400	4278900	6274300	5434100	7005800	1.1104	1.0933	1.6499	1.285	0.295471	4803900000	4648200000	6102700000	4747600000	4470300000	5735700000	0.93354	0.9467	0.89933	1.189	1.155	1.835	1.393	0.234931
A0A0D9RI92	75	K	Transmembrane p24 trafficking protein 10	TMED10	9310900	11617000	6343300	13380000	17916000	10993000	1.1245	1.4336	1.5213	1.36	0.118436	9700800000	17756000000	17490000000	11986000000	20419000000	21019000000	1.1423	1.105	1.1733	0.984	1.297	1.297	1.193	0.274702
A0A0D9RI92	140	K	Transmembrane p24 trafficking protein 10	TMED10	27404000	17638000	21234000	30972000	31156000	33498000	1.0897	1.2058	1.0667	1.121	0.135676	9700800000	17756000000	17490000000	11986000000	20419000000	21019000000	1.1423	1.105	1.1733	0.954	1.091	0.909	0.985	0.808305
A0A0D9RI92	133	K	Transmembrane p24 trafficking protein 10	TMED10		5997500			19014000			1.5707		1.571		9700800000	17756000000	17490000000	11986000000	20419000000	21019000000	1.1423	1.105	1.1733		1.421		1.421
A0A0D9RIA4	354	K	Pyruvate dehydrogenase E1 beta subunit	PDHB	75491000	76177000	98453000	104150000	121410000	156200000	1.5399	1.3555	1.4437	1.446	0.0147102	12697000000	17643000000	17811000000	14069000000	18600000000	18815000000	1.1137	1.146	1.1373	1.383	1.183	1.269	1.278	0.047929
A0A0D9RIA4	184	K	Pyruvate dehydrogenase E1 beta subunit	PDHB	679330		3302600	6145700		2167400	7.6905		0.54597	4.118	0.766842	12697000000	17643000000	17811000000	14069000000	18600000000	18815000000	1.1137	1.146	1.1373	6.905		0.48	3.693	0.804111
A0A0D9RIA7	481	K	"""Elongation factor G, mitochondrial"""	GFM1			12132000			14165000			0.93254	0.933		7626500000	9041300000	8857500000	8733900000	10750000000	10123000000	1.0545	1.0937	1.0473			0.89	0.89
A0A0D9RIA7	540	K	"""Elongation factor G, mitochondrial"""	GFM1												7626500000	9041300000	8857500000	8733900000	10750000000	10123000000	1.0545	1.0937	1.0473
A0A0D9RIB0	594	K	Dihydropyrimidinase like 3	DPYSL3		2442200	7088500			3407900			0.47779	0.478		6033300000	5915200000	5865900000	3263900000	2897800000	2952900000	0.63652	0.58486	0.5631			0.848	0.848
A0A0D9RIB0	372	K	Dihydropyrimidinase like 3	DPYSL3	8048500	9661900			5057100			0.49369		0.494		6033300000	5915200000	5865900000	3263900000	2897800000	2952900000	0.63652	0.58486	0.5631		0.844		0.844
A0A0D9RIE1	209	K	Signal transducer and activator of transcription	STAT1	4962700			469950			0.22879			0.229		12438000000	11739000000	13524000000	5135500000	4703900000	5921100000	0.44262	0.43511	0.41734	0.517			0.517
A0A0D9RIE1	673	K	Signal transducer and activator of transcription	STAT1	15638000			2736200			0.15495			0.155		12438000000	11739000000	13524000000	5135500000	4703900000	5921100000	0.44262	0.43511	0.41734	0.35			0.35
A0A0D9RIE1	193	K	Signal transducer and activator of transcription	STAT1	14361000	13995000	11765000	8882500	10326000	5896700	0.55728	0.52509	0.50692	0.53	0.00282017	12438000000	11739000000	13524000000	5135500000	4703900000	5921100000	0.44262	0.43511	0.41734	1.259	1.207	1.215	1.227	0.00610353
A0A0D9RIF0	158	K	Glutaminase	GLS	17587000	16664000	35141000	51789000	54022000	66604000	5.2079	4.5743	1.3345	3.706	0.16222	8418100000	8618200000	9259000000	8464500000	8893800000	9327500000	1.0826	1.0012	1.1275	4.811	4.569	1.184	3.521	0.192993
A0A0D9RIF0	197	K	Glutaminase	GLS			1815300			16564000			10.263	10.263		8418100000	8618200000	9259000000	8464500000	8893800000	9327500000	1.0826	1.0012	1.1275			9.102	9.102
A0A0D9RIF0	201	K	Glutaminase	GLS	16429000	14220000	11465000	22852000	18611000	15639000	1.0878	0.93533	1.0979	1.04	0.620551	8418100000	8618200000	9259000000	8464500000	8893800000	9327500000	1.0826	1.0012	1.1275	1.005	0.934	0.974	0.971	0.369277
A0A0D9RIF0	164	K	Glutaminase	GLS	8632200	13295000	14889000	104160000	96372000	108710000	9.4498	5.8547	6.317	7.207	0.00857364	8418100000	8618200000	9259000000	8464500000	8893800000	9327500000	1.0826	1.0012	1.1275	8.729	5.848	5.603	6.727	0.00830779
A0A0D9RIJ3	595	K	Torsin 1A interacting protein 1	TOR1AIP1			12952000			8640900			0.69695	0.697		4191900000	4252500000	3290300000	4729400000	5264000000	3917900000	1.1817	1.1652	1.1258			0.619	0.619
A0A0D9RIJ4	572	K	Structural maintenance of chromosomes protein	SMC4		2105700			1505400			0.55857		0.559		6912600000	7222500000	8727400000	4917900000	5901800000	5553200000	0.74192	0.73222	0.68897		0.763		0.763
A0A0D9RIJ4	380	K	Structural maintenance of chromosomes protein	SMC4			6520100			7319700			0.89291	0.893		6912600000	7222500000	8727400000	4917900000	5901800000	5553200000	0.74192	0.73222	0.68897			1.296	1.296
A0A0D9RIJ9	753	K	Transcription elongation regulator 1	TCERG1	49586000	43471000	44889000	52704000	44788000	52671000	0.78931	0.45267	0.77483	0.672	0.195261	3497300000	3919300000	4177800000	2613500000	3109600000	3159200000	0.8819	0.81949	0.87725	0.895	0.552	0.883	0.777	0.291207
A0A0D9RIM7	70	K	Serine and arginine rich splicing factor 7	SRSF7	28081000	26050000	29693000	28576000	22671000	24076000	0.65075	0.56978	0.51064	0.577	0.0231246	16945000000	8719600000	9675800000	19399000000	9057400000	11506000000	1.0004	1.0339	1.0616	0.65	0.551	0.481	0.561	0.0315254
A0A0D9RIM7	24	K	Serine and arginine rich splicing factor 7	SRSF7	77303000	106810000	26845000	58513000	62927000	21223000	0.78814	0.67551	0.64557	0.703	0.0405612	16945000000	8719600000	9675800000	19399000000	9057400000	11506000000	1.0004	1.0339	1.0616	0.788	0.653	0.608	0.683	0.0549194
A0A0D9RIM7	12	K	Serine and arginine rich splicing factor 7	SRSF7	14397000		15925000	15441000		16038000	0.73121		0.69182	0.712	0.0728369	16945000000	8719600000	9675800000	19399000000	9057400000	11506000000	1.0004	1.0339	1.0616	0.731		0.652	0.692	0.136803
A0A0D9RIN2	59	K	Tropomyosin 1	TPM1		4298200	9916500		4630300	9852200		0.76555	0.87026	0.818	0.267295	50374000000	61327000000	54349000000	39099000000	45265000000	41475000000	0.79749	0.769	0.80904		0.996	1.076	1.036	0.640399
A0A0D9RIN2	152	K	Tropomyosin 1	TPM1	175420000	187980000	229520000	178910000	196620000	217470000	0.79719	0.77271	0.66946	0.746	0.046313	50374000000	61327000000	54349000000	39099000000	45265000000	41475000000	0.79749	0.769	0.80904	1	1.005	0.827	0.944	0.514885
A0A0D9RIN2	70	K	Tropomyosin 1	TPM1	25177000	24415000		25559000	25985000		0.75433	0.89846		0.826	0.360481	50374000000	61327000000	54349000000	39099000000	45265000000	41475000000	0.79749	0.769	0.80904	0.946	1.168		1.057	0.794388
A0A0D9RIN2	213	K	Tropomyosin 1	TPM1	8108500			7848400			0.85185			0.852		50374000000	61327000000	54349000000	39099000000	45265000000	41475000000	0.79749	0.769	0.80904	1.068			1.068
A0A0D9RIN2	51	K	Tropomyosin 1	TPM1	25913000	29187000	26283000	25880000	29171000	23774000	0.7599	0.72293	0.70052	0.728	0.00820389	50374000000	61327000000	54349000000	39099000000	45265000000	41475000000	0.79749	0.769	0.80904	0.953	0.94	0.866	0.92	0.146919
A0A0D9RIN2	48	K	Tropomyosin 1	TPM1	2853600			2017400			0.50222			0.502		50374000000	61327000000	54349000000	39099000000	45265000000	41475000000	0.79749	0.769	0.80904	0.63			0.63
A0A0D9RIN4	137	K	Leucyl-tRNA synthetase	LARS						8962300						14324000000	16695000000	18815000000	8624500000	10681000000	11227000000	0.66086	0.66036	0.63977
A0A0D9RIN4	970	K	Leucyl-tRNA synthetase	LARS	8140400	14256000	12868000	19840000	22247000	16982000	1.8235	1.0787	1.3675	1.423	0.218022	14324000000	16695000000	18815000000	8624500000	10681000000	11227000000	0.66086	0.66036	0.63977	2.759	1.634	2.137	2.177	0.0552323
A0A0D9RIN4	278	K	Leucyl-tRNA synthetase	LARS	154190	7409400	8649900	7757500	7197900	8412200	25.712	0.74216	0.89772	9.117	0.571038	14324000000	16695000000	18815000000	8624500000	10681000000	11227000000	0.66086	0.66036	0.63977	38.907	1.124	1.403	13.811	0.431426
A0A0D9RIN4	983	K	Leucyl-tRNA synthetase	LARS		6143700										14324000000	16695000000	18815000000	8624500000	10681000000	11227000000	0.66086	0.66036	0.63977
A0A0D9RIR4	403	K	Polypyrimidine tract binding protein 3	PTBP3	23320000	18515000		27869000	19681000		0.4004	0.96388		0.682	0.583733	1388700000	1450600000	1110600000	866810000	1036600000	838070000	0.72281	0.69466	0.72744	0.554	1.388		0.971	0.872945
A0A0D9RIR4	478	K	Polypyrimidine tract binding protein 3	PTBP3	27474000	630200	35946000	24160000	15651000	28043000	0.63067	16.102	0.67678	5.803	0.672	1388700000	1450600000	1110600000	866810000	1036600000	838070000	0.72281	0.69466	0.72744	0.873	23.18	0.93	8.328	0.537459
A0A0D9RIR5	342	K	Lactamase beta	LACTB	11647000	11760000	8981000	15610000	17777000	2595300	1.0647	0.90738	0.20836	0.727	0.489144	6312200000	7728700000	7767600000	7037100000	8056000000	7189300000	1.2412	1.19	1.0974	0.858	0.763	0.19	0.604	0.361999
A0A0D9RIR5	266	K	Lactamase beta	LACTB	24913000	28426000	20286000	32454000	32820000	23403000	1.0357	1.0555	0.98018	1.024	0.486356	6312200000	7728700000	7767600000	7037100000	8056000000	7189300000	1.2412	1.19	1.0974	0.834	0.887	0.893	0.871	0.0351967
A0A0D9RIR5	469	K	Lactamase beta	LACTB	8485800	8660100	7646800	7792100	8733100	10265000	0.67115	0.7277	0.85335	0.751	0.0776478	6312200000	7728700000	7767600000	7037100000	8056000000	7189300000	1.2412	1.19	1.0974	0.541	0.612	0.778	0.644	0.0743011
A0A0D9RIT0	42	K	Hydroxysteroid dehydrogenase like 2	HSDL2			11834000			14661000			1.0854	1.085		4264000000	4564700000	5330900000	4444600000	4333400000	4611000000	1.196	1.1086	1.3148			0.826	0.826
A0A0D9RIT0	318	K	Hydroxysteroid dehydrogenase like 2	HSDL2	7729900			10889000			1.2548			1.255		4264000000	4564700000	5330900000	4444600000	4333400000	4611000000	1.196	1.1086	1.3148	1.049			1.049
A0A0D9RIU6	74	K	Glyceraldehyde-3-phosphate dehydrogenase		390460000			319250000			0.56153			0.562		43494000	62903000	255850000	5825500	4689800	58305000			0.28641
A0A0D9RIU6	291	K	Glyceraldehyde-3-phosphate dehydrogenase		470230000			397960000			0.73359			0.734		43494000	62903000	255850000	5825500	4689800	58305000			0.28641
A0A0D9RIU6	151	K	Glyceraldehyde-3-phosphate dehydrogenase		234700000			182190000			0.31128			0.311		43494000	62903000	255850000	5825500	4689800	58305000			0.28641
A0A0D9RIU6	96	K	Glyceraldehyde-3-phosphate dehydrogenase		293650000			188610000			0.57193			0.572		43494000	62903000	255850000	5825500	4689800	58305000			0.28641
A0A0D9RIU6	184	K	Glyceraldehyde-3-phosphate dehydrogenase		43867000			26302000			0.44646			0.446		43494000	62903000	255850000	5825500	4689800	58305000			0.28641
A0A0D9RIU6	211	K	Glyceraldehyde-3-phosphate dehydrogenase		146400000			109600000			0.53536			0.535		43494000	62903000	255850000	5825500	4689800	58305000			0.28641
A0A0D9RIU6	176	K	Glyceraldehyde-3-phosphate dehydrogenase		6480000											43494000	62903000	255850000	5825500	4689800	58305000			0.28641
A0A0D9RIV1	32	K	60S ribosomal protein L30 [Chlorocebus sabaeus]		46113000	46648000	45313000	20277000	22282000	19669000	0.72438	0.88167	0.75402	0.787	0.0800918	13234000000	13152000000	16600000000	8096800000	7248000000	8349000000	0.7236	0.73188	0.68917	1.001	1.205	1.094	1.1	0.294144
A0A0D9RIV1	26	K	60S ribosomal protein L30 [Chlorocebus sabaeus]		15850000		15419000	14076000		15592000	0.92401		1.0437	0.984	0.86792	13234000000	13152000000	16600000000	8096800000	7248000000	8349000000	0.7236	0.73188	0.68917	1.277		1.514	1.396	0.222907
A0A0D9RJ20	559	K	Heat shock protein 90 alpha family class B member 1	HSP90AB1	120600000		162460000	64717000		82260000	0.37747		0.35492	0.366	0.0275722	266290000000	251350000000	288350000000	148230000000	134880000000	156190000000	0.59668	0.59902	0.58642	0.633		0.605	0.619	0.0423749
A0A0D9RJ20	53	K	Heat shock protein 90 alpha family class B member 1	HSP90AB1	84511000	105030000	123420000	64993000	75632000	98407000	0.59319	0.58933	0.54962	0.577	0.00294419	266290000000	251350000000	288350000000	148230000000	134880000000	156190000000	0.59668	0.59902	0.58642	0.994	0.984	0.937	0.972	0.322734
A0A0D9RJ20	204	K	Heat shock protein 90 alpha family class B member 1	HSP90AB1	58393000	56070000	53087000	46775000	43324000	44943000	0.59529	0.6254	0.56764	0.596	0.00434467	266290000000	251350000000	288350000000	148230000000	134880000000	156190000000	0.59668	0.59902	0.58642	0.998	1.044	0.968	1.003	0.925393
A0A0D9RJ20	428	K	Heat shock protein 90 alpha family class B member 1	HSP90AB1		49595000			50638000			0.73551		0.736		266290000000	251350000000	288350000000	148230000000	134880000000	156190000000	0.59668	0.59902	0.58642		1.228		1.228
A0A0D9RJ20	565	K	Heat shock protein 90 alpha family class B member 1	HSP90AB1	12251000	16012000	16124000	2403300	7455000	2769300	0.22719	0.59272	0.22441	0.348	0.0976771	266290000000	251350000000	288350000000	148230000000	134880000000	156190000000	0.59668	0.59902	0.58642	0.381	0.989	0.383	0.584	0.238508
A0A0D9RJ20	347	K	Heat shock protein 90 alpha family class B member 1	HSP90AB1	55142000	225450000	79020000	35900000	174020000	64272000	0.33402	0.59752	0.60243	0.511	0.0980974	266290000000	251350000000	288350000000	148230000000	134880000000	156190000000	0.59668	0.59902	0.58642	0.56	0.997	1.027	0.861	0.523327
A0A0D9RJ20	435	K	Heat shock protein 90 alpha family class B member 1	HSP90AB1	20187000	15984000	20957000	907870	1239100	1562700	0.0519	0.060924	0.066621	0.06	0.00100364	266290000000	251350000000	288350000000	148230000000	134880000000	156190000000	0.59668	0.59902	0.58642	0.087	0.102	0.114	0.101	0.00174169
A0A0D9RJ20	107	K	Heat shock protein 90 alpha family class B member 1	HSP90AB1	102800000	84834000	108540000	39919000	45230000	60951000	0.35652	0.46055	0.68421	0.5	0.0883119	266290000000	251350000000	288350000000	148230000000	134880000000	156190000000	0.59668	0.59902	0.58642	0.598	0.769	1.167	0.845	0.476547
A0A0D9RJ20	180	K	Heat shock protein 90 alpha family class B member 1	HSP90AB1	198450000	129620000	270400000	178130000	113480000	230420000	0.611	0.73509	0.6036	0.65	0.0307357	266290000000	251350000000	288350000000	148230000000	134880000000	156190000000	0.59668	0.59902	0.58642	1.024	1.227	1.029	1.093	0.360878
A0A0D9RJ20	481	K	Heat shock protein 90 alpha family class B member 1	HSP90AB1	12708000	14741000	15968000	9956200	10273000	12470000	0.65251	0.60133	0.70957	0.654	0.0183352	266290000000	251350000000	288350000000	148230000000	134880000000	156190000000	0.59668	0.59902	0.58642	1.094	1.004	1.21	1.103	0.287639
A0A0D9RJ20	72	K	Heat shock protein 90 alpha family class B member 1	HSP90AB1	8627100	9118900	12821000	6390700	6712600	9717500	0.58855	0.61563	0.57575	0.593	0.00212816	266290000000	251350000000	288350000000	148230000000	134880000000	156190000000	0.59668	0.59902	0.58642	0.986	1.028	0.982	0.999	0.938973
A0A0D9RJ20	399	K	Heat shock protein 90 alpha family class B member 1	HSP90AB1	66546000	89998000	57548000	35301000	44316000	44156000	0.62329	0.41641	0.6502	0.563	0.0762913	266290000000	251350000000	288350000000	148230000000	134880000000	156190000000	0.59668	0.59902	0.58642	1.045	0.695	1.109	0.95	0.727228
A0A0D9RJ20	186	K	Heat shock protein 90 alpha family class B member 1	HSP90AB1		48275000	61407000		2062500	39348000		0.15224	0.68857	0.42	0.482433	266290000000	251350000000	288350000000	148230000000	134880000000	156190000000	0.59668	0.59902	0.58642		0.254	1.174	0.714	0.675541
A0A0D9RJ20	275	K	Heat shock protein 90 alpha family class B member 1	HSP90AB1			5031400			6544900						266290000000	251350000000	288350000000	148230000000	134880000000	156190000000	0.59668	0.59902	0.58642
A0A0D9RJ20	95	K	Heat shock protein 90 alpha family class B member 1	HSP90AB1	3876800	31710000	33730000		1021600	2439400		0.17483	0.095615	0.135	0.130921	266290000000	251350000000	288350000000	148230000000	134880000000	156190000000	0.59668	0.59902	0.58642		0.292	0.163	0.228	0.16834
A0A0D9RJ20	64	K	Heat shock protein 90 alpha family class B member 1	HSP90AB1	8361500	5798900	6343400	7971400	5408700	6757100	0.7771	0.73219	0.79622	0.769	0.0130928	266290000000	251350000000	288350000000	148230000000	134880000000	156190000000	0.59668	0.59902	0.58642	1.302	1.222	1.358	1.294	0.0207304
A0A0D9RJ20	531	K	Heat shock protein 90 alpha family class B member 1	HSP90AB1	116160000	111390000	164450000	100670000	90081000	132820000	0.61818	0.59322	0.64752	0.62	0.00415351	266290000000	251350000000	288350000000	148230000000	134880000000	156190000000	0.59668	0.59902	0.58642	1.036	0.99	1.104	1.043	0.396659
A0A0D9RJ20	568	K	Heat shock protein 90 alpha family class B member 1	HSP90AB1			12365000			10486000			0.70656	0.707		266290000000	251350000000	288350000000	148230000000	134880000000	156190000000	0.59668	0.59902	0.58642			1.205	1.205
A0A0D9RJ20	623	K	Heat shock protein 90 alpha family class B member 1	HSP90AB1	26906000	23408000	24177000	22230000	15226000	21790000	0.70536	0.62321	0.57868	0.636	0.0231876	266290000000	251350000000	288350000000	148230000000	134880000000	156190000000	0.59668	0.59902	0.58642	1.182	1.04	0.987	1.07	0.429402
A0A0D9RJ20	551	K	Heat shock protein 90 alpha family class B member 1	HSP90AB1		27360000			24022000			0.80724		0.807		266290000000	251350000000	288350000000	148230000000	134880000000	156190000000	0.59668	0.59902	0.58642		1.348		1.348
A0A0D9RJ20	624	K	Heat shock protein 90 alpha family class B member 1	HSP90AB1	113670000	100980000	30279000	69301000	64850000	17549000	0.48422	0.51575	0.43232	0.477	0.00718295	266290000000	251350000000	288350000000	148230000000	134880000000	156190000000	0.59668	0.59902	0.58642	0.812	0.861	0.737	0.803	0.0577161
A0A0D9RJ20	284	K	Heat shock protein 90 alpha family class B member 1	HSP90AB1	41027000	57562000	49874000	28637000	37428000	33811000	0.5405	0.61039	0.59713	0.583	0.00708487	266290000000	251350000000	288350000000	148230000000	134880000000	156190000000	0.59668	0.59902	0.58642	0.906	1.019	1.018	0.981	0.70732
A0A0D9RJ20	550	K	Heat shock protein 90 alpha family class B member 1	HSP90AB1	4828400			3379600			0.685			0.685		266290000000	251350000000	288350000000	148230000000	134880000000	156190000000	0.59668	0.59902	0.58642	1.148			1.148
A0A0D9RJ24	167	K	Mitochondrial transcription termination factor 3	MTERF3	14680000		15532000	31264000		26897000	1.5318		1.4356	1.484	0.073771	937050000	919930000	616440000	925320000	1103300000	873760000	1.1044	1.3526	1.4347	1.387		1.001	1.194	0.606338
A0A0D9RJ45	160	K	Phosphatidylinositol-5-phosphate 4-kinase type 2 alpha	PIP4K2A			1353800			8241300			2.9094	2.909
A0A0D9RJ47	237	K	Sorting nexin 1	SNX1					5073400							431470000	288300000	619780000	254850000	181250000	333670000	0.62995	0.63007	0.52901
A0A0D9RJ49	72	K	Cytochrome b-c1 complex subunit 7		53861000	69017000	64905000	78891000	101870000	100680000	1.0668	1.0365	1.0808	1.061	0.059264	2762800000	2060900000	3155200000	3726800000	2864400000	4119000000	1.4247	1.33	1.4094	0.749	0.779	0.767	0.765	0.00271212
A0A0D9RJ53	89	K	Zinc finger protein 804B	ZNF804B	34964000	37055000		52304000	61758000		1.1588	1.2226		1.191	0.136385
A0A0D9RJ55	708	K	Cell division cycle 5 like	CDC5L	4762300	4708300		5909500	7021700		1.1564	1.1736		1.165	0.0434589	2666300000	2181400000	2967400000	2319800000	1749300000	2688900000	1.1499	1.1135	1.0322	1.006	1.054		1.03	0.537504
A0A0D9RJ64	40	K	Thioredoxin domain containing 17	TXNDC17	9608000		8329800									516340000	461670000	1458000000	273040000	233490000	848240000	0.66246	0.6363	0.68602
A0A0D9RJB0	129	K	Golgi integral membrane protein 4	GOLIM4		2655900	6502000		2095100	4359700		0.7434	0.65484	0.699	0.155469	1026100000	1160300000	1310100000	779780000	881810000	1346800000	1.1127	1.0441	1.1376		0.712	0.576	0.644	0.206543
A0A0D9RJC0	365	K	T-complex 1	TCP1	13377000	14877000	682660	8298900	7298700	9281000	0.49108	0.40776	8.3002	3.066	0.900212	35511000000	37242000000	43741000000	26418000000	29384000000	33445000000	0.74802	0.80258	0.79409	0.657	0.508	10.452	3.872	0.758923
A0A0D9RJC0	532	K	T-complex 1	TCP1	33526000	30015000	28205000	32719000	34272000	31077000	0.80311	0.79286	0.83777	0.811	0.00933765	35511000000	37242000000	43741000000	26418000000	29384000000	33445000000	0.74802	0.80258	0.79409	1.074	0.988	1.055	1.039	0.349729
A0A0D9RJC0	400	K	T-complex 1	TCP1	3397400000	2954700000	3444700000	867460000	665870000	861010000	0.56359	0.56151	0.54329	0.556	0.000591615	35511000000	37242000000	43741000000	26418000000	29384000000	33445000000	0.74802	0.80258	0.79409	0.753	0.7	0.684	0.712	0.010706
A0A0D9RJC0	541	K	T-complex 1	TCP1	86135000	85495000	97173000	74256000	93214000	93223000	0.70655	0.78943	0.73935	0.745	0.0173706	35511000000	37242000000	43741000000	26418000000	29384000000	33445000000	0.74802	0.80258	0.79409	0.945	0.984	0.931	0.953	0.140991
A0A0D9RJC0	153	K	T-complex 1	TCP1			4933300			2825900			0.46802	0.468		35511000000	37242000000	43741000000	26418000000	29384000000	33445000000	0.74802	0.80258	0.79409			0.589	0.589
A0A0D9RJC1	112	K	NPC intracellular cholesterol transporter 2	NPC2	9639100	4653900	6021000	18904000	5686100	13531000	1.4886	1.1872	2.3541	1.677	0.193836	10300000000	10087000000	9469700000	8193700000	8174400000	6133600000	0.67356	0.6771	0.70683	2.21	1.753	3.331	2.431	0.0656266
A0A0D9RJC1	116	K	NPC intracellular cholesterol transporter 2	NPC2	32984000	32665000	28870000	39018000	38440000	32321000	0.88038	0.86023	0.89859	0.88	0.0141658	10300000000	10087000000	9469700000	8193700000	8174400000	6133600000	0.67356	0.6771	0.70683	1.307	1.27	1.271	1.283	0.00215339
A0A0D9RJC1	105	K	NPC intracellular cholesterol transporter 2	NPC2	17775000	16878000	12673000	11863000	20630000	12524000	0.7834	1.0723	0.89822	0.918	0.487723	10300000000	10087000000	9469700000	8193700000	8174400000	6133600000	0.67356	0.6771	0.70683	1.163	1.584	1.271	1.339	0.127825
A0A0D9RJC7	921	K	Regulator of G protein signaling 3	RGS3			77196000			66274000			0.94645	0.946
A0A0D9RJD3	923	K	Integrin subunit alpha V	ITGAV	14621000		14752000	10435000		10944000	0.66108		0.56243	0.612	0.144527	19701000000	21031000000	24902000000	21265000000	22964000000	27779000000	1.176	1.1405	1.1385	0.562		0.494	0.528	0.0900026
A0A0D9RJE1	875	K	DExH-box helicase 9	DHX9	25853000	25418000		24285000	17878000		0.56869	0.6167		0.593	0.0693641	61989000000	56653000000	56702000000	67518000000	63587000000	60177000000	1.0729	1.0697	1.0055	0.53	0.577		0.554	0.0643446
A0A0D9RJE1	318	K	DExH-box helicase 9	DHX9	14579000	15810000	14289000	12344000	10657000	10455000	0.7035	0.64973	0.57131	0.642	0.0264466	61989000000	56653000000	56702000000	67518000000	63587000000	60177000000	1.0729	1.0697	1.0055	0.656	0.607	0.568	0.61	0.0104198
A0A0D9RJE1	115	K	DExH-box helicase 9	DHX9	21450000	22494000	23678000	25705000	27398000	25065000	0.93332	1.0206	0.83309	0.929	0.396147	61989000000	56653000000	56702000000	67518000000	63587000000	60177000000	1.0729	1.0697	1.0055	0.87	0.954	0.829	0.884	0.132174
A0A0D9RJE2	52	K	Hydroxysteroid 17-beta dehydrogenase 10	HSD17B10	19710000	20855000	17610000	15754000	14892000	13881000	0.75731	0.63182	0.7952	0.728	0.0640422	10094000000	9370500000	12778000000	11471000000	10416000000	14422000000	1.2265	1.3092	1.2614	0.617	0.483	0.63	0.577	0.0333657
A0A0D9RJE4	162	K	Cytochrome P450 family 51 subfamily A member 1	CYP51A1		3328700			3299800			0.8827		0.883		1792800000	1782300000	1659400000	1519500000	1761000000	1758700000	0.89804	0.88205	1.0294		1.001		1.001
A0A0D9RJF7	472	K	Structural maintenance of chromosomes 1A	SMC1A		19305000	25376000		35480000	41388000		1.1009	1.3484	1.225	0.399758	10690000000	10728000000	11232000000	9816000000	10696000000	11192000000	0.99485	1.0317	1.0399		1.067	1.297	1.182	0.448369
A0A0D9RJF7	406	K	Structural maintenance of chromosomes 1A	SMC1A	7435900	6912400	6047300	7222700	6617700	8268400	0.78778	0.85931	1.1138	0.92	0.536954	10690000000	10728000000	11232000000	9816000000	10696000000	11192000000	0.99485	1.0317	1.0399	0.792	0.833	1.071	0.899	0.417727
A0A0D9RJH6	235	K	"""acetyl-CoA acetyltransferase, cytosolic [Chlorocebus sabaeus]"""				6939500			2886900						815730000	663600000	1385500000	187160000	433460000	895710000	0.37441	0.42171	0.88958
A0A0D9RJI2	51	K	Aldehyde dehydrogenase 6 family member A1	ALDH6A1	13637000	7903100	11531000	13563000	7775200	8127900	0.83489	0.89504	0.67573	0.802	0.158765	2267100000	1571800000	2756800000	2203500000	1794900000	2462600000	0.97018	0.88316	0.91907	0.861	1.013	0.735	0.87	0.321366
A0A0D9RJI9	130	K	Superoxide dismutase	SOD2	1009700000	890400000	963350000	1356800000	1464100000	1252600000	1.0373	1.1945	1.0464	1.093	0.261628	89867000000	110720000000	115650000000	128810000000	147190000000	164090000000	1.1336	1.2804	1.3873	0.915	0.933	0.754	0.867	0.219869
A0A0D9RJI9	68	K	Superoxide dismutase	SOD2	133790000	130680000	177420000	113090000	97785000	130840000	0.48583	0.54564	0.54671	0.526	0.00546731	89867000000	110720000000	115650000000	128810000000	147190000000	164090000000	1.1336	1.2804	1.3873	0.429	0.426	0.394	0.416	0.00144761
A0A0D9RJI9	122	K	Superoxide dismutase	SOD2	52072000	346170000	64835000	92389000	504400000	108540000	1.2085	1.151	1.2653	1.208	0.030144	89867000000	110720000000	115650000000	128810000000	147190000000	164090000000	1.1336	1.2804	1.3873	1.066	0.899	0.912	0.959	0.570915
A0A0D9RJP4	241	K	"""Histidyl-tRNA synthetase 2, mitochondrial"""	HARS2	8473800		11040000	6759700		8655600	0.68008		0.4954	0.588	0.248725	3184200000	3799900000	3421900000	3248300000	4830500000	3217200000	1.1133	1.0283	1.0597	0.611		0.467	0.539	0.187348
A0A0D9RJP4	257	K	"""Histidyl-tRNA synthetase 2, mitochondrial"""	HARS2												3184200000	3799900000	3421900000	3248300000	4830500000	3217200000	1.1133	1.0283	1.0597
A0A0D9RJQ8	240	K	Histidyl-tRNA synthetase	HARS			12982000			1724700			0.1801	0.18		892510000	925170000	1921200000	519780000	568500000	1072800000	0.66226	0.63983	0.65457			0.275	0.275
A0A0D9RJQ8	154	K	Histidyl-tRNA synthetase	HARS			5629400			4744300			0.92464	0.925		892510000	925170000	1921200000	519780000	568500000	1072800000	0.66226	0.63983	0.65457			1.413	1.413
A0A0D9RJR5	70	K	Actin-related protein 2/3 complex subunit 5	ARPC5	10866000			8124400			0.60663			0.607		1740700000	1960600000	2842300000	1304600000	1369400000	2210400000	0.82076	0.85942	0.80632	0.739			0.739
A0A0D9RJS8	392	K	DnaJ homolog subfamily C member 10	DNAJC10	28459000	25943000		5375600	33805000		0.25353	1.2535		0.754	0.701187	6137300000	5625000000	6098800000	5225100000	4538900000	5347100000	0.93094	0.9297	0.99423	0.272	1.348		0.81	0.734383
A0A0D9RJU1	104	K	Vimentin	VIM	177100000	192730000	194080000	180530000	211450000	202150000	0.78501	0.76031	0.79267	0.779	0.00379906	661500000000	503760000000	503770000000	700620000000	580130000000	543910000000	1.0466	1.0975	1.0631	0.75	0.693	0.746	0.73	0.00964068
A0A0D9RJU1	334	K	Vimentin	VIM	14054000	9514100		10512000	2666600		0.75093	0.25058		0.501	0.476646	661500000000	503760000000	503770000000	700620000000	580130000000	543910000000	1.0466	1.0975	1.0631	0.717	0.228		0.473	0.464641
A0A0D9RJU1	373	K	Vimentin	VIM	87293000	94686000	87915000	129310000	135020000	117350000	1.0985	1.0335	1.0977	1.077	0.0974648	661500000000	503760000000	503770000000	700620000000	580130000000	543910000000	1.0466	1.0975	1.0631	1.05	0.942	1.033	1.008	0.878413
A0A0D9RJU1	120	K	Vimentin	VIM	1018100	1080500000	613560000	14076000	1322400000	1456500000	5.7676	0.83943	0.88349	2.497	0.596411	661500000000	503760000000	503770000000	700620000000	580130000000	543910000000	1.0466	1.0975	1.0631	5.511	0.765	0.831	2.369	0.649564
A0A0D9RJU1	139	K	Vimentin	VIM	395120000	317680000	283110000	603310000	483840000	503520000	0.83513	0.96496	1.186	0.995	0.914747	661500000000	503760000000	503770000000	700620000000	580130000000	543910000000	1.0466	1.0975	1.0631	0.798	0.879	1.116	0.931	0.572574
A0A0D9RJU1	188	K	Vimentin	VIM	53415000	62459000	61634000	68242000	71944000	75060000	0.90452	0.98315	0.89324	0.927	0.172769	661500000000	503760000000	503770000000	700620000000	580130000000	543910000000	1.0466	1.0975	1.0631	0.864	0.896	0.84	0.867	0.0245063
A0A0D9RJU1	129	K	Vimentin	VIM	188010000	161920000	100300000	154890000	175600000	107260000	0.70943	0.83444	0.63477	0.726	0.0785361	661500000000	503760000000	503770000000	700620000000	580130000000	543910000000	1.0466	1.0975	1.0631	0.678	0.76	0.597	0.678	0.0441174
A0A0D9RJU1	168	K	Vimentin	VIM	43020000	54489000	53185000	45199000	60529000	54662000	0.76999	0.78044	0.77502	0.775	0.000350062	661500000000	503760000000	503770000000	700620000000	580130000000	543910000000	1.0466	1.0975	1.0631	0.736	0.711	0.729	0.725	0.00153942
A0A0D9RJU1	313	K	Vimentin	VIM	90408000	69244000	117850000	106840000	79330000	132730000	1.6755	0.82631	0.90402	1.135	0.809173	661500000000	503760000000	503770000000	700620000000	580130000000	543910000000	1.0466	1.0975	1.0631	1.601	0.753	0.85	1.068	0.97991
A0A0D9RJU1	143	K	Vimentin	VIM	20250000	35927000	36334000	69371000	56599000	81087000	2.2828	0.36916	1.0951	1.249	0.97082	661500000000	503760000000	503770000000	700620000000	580130000000	543910000000	1.0466	1.0975	1.0631	2.181	0.336	1.03	1.182	0.900875
A0A0D9RJU1	439	K	Vimentin	VIM	34662000	38983000	27190000	38393000	43893000	45409000	0.93465	0.97888	1.0394	0.984	0.699806	661500000000	503760000000	503770000000	700620000000	580130000000	543910000000	1.0466	1.0975	1.0631	0.893	0.892	0.978	0.921	0.155666
A0A0D9RJU1	294	K	Vimentin	VIM	1852100000	2014500000	2093500000	2267800000	2481400000	2836300000	0.86127	0.80542	0.83217	0.833	0.0163437	661500000000	503760000000	503770000000	700620000000	580130000000	543910000000	1.0466	1.0975	1.0631	0.823	0.734	0.783	0.78	0.025432
A0A0D9RJU1	292	K	Vimentin	VIM	317130000	278700000	235450000	328000000	272650000	306750000	0.66766	0.80469	0.76474	0.746	0.0490947	661500000000	503760000000	503770000000	700620000000	580130000000	543910000000	1.0466	1.0975	1.0631	0.638	0.733	0.719	0.697	0.0207543
A0A0D9RJU1	235	K	Vimentin	VIM	1576800000	1504800000	1715800000	164010000	160740000	193860000	0.053999	0.05501	0.040614	0.05	0.00159494	661500000000	503760000000	503770000000	700620000000	580130000000	543910000000	1.0466	1.0975	1.0631	0.052	0.05	0.038	0.047	0.00154166
A0A0D9RJU1	223	K	Vimentin	VIM	1420500	5159700	8673100	6650000	15601000		2.6096	2.2117		2.411	0.0844682	661500000000	503760000000	503770000000	700620000000	580130000000	543910000000	1.0466	1.0975	1.0631	2.493	2.015		2.254	0.117385
A0A0D9RJV9	32	K	Ezrin	EZR												48987000000	48914000000	56558000000	31360000000	34802000000	38528000000	0.63319	0.64253	0.60147
A0A0D9RJV9	251	K	Ezrin	EZR	33934000	64216000	80391000	420300	1185600	1249400	0.019818	0.043331	0.034879	0.033	0.00669715	48987000000	48914000000	56558000000	31360000000	34802000000	38528000000	0.63319	0.64253	0.60147	0.031	0.067	0.058	0.052	0.00914936
A0A0D9RJV9	181	K	Ezrin	EZR			4648800			5122700						48987000000	48914000000	56558000000	31360000000	34802000000	38528000000	0.63319	0.64253	0.60147
A0A0D9RJV9	57	K	Ezrin	EZR	69618000	67989000	52831000	51229000	40737000	39225000	0.51288	0.48097	0.52186	0.505	0.00197246	48987000000	48914000000	56558000000	31360000000	34802000000	38528000000	0.63319	0.64253	0.60147	0.81	0.749	0.868	0.809	0.0547099
A0A0D9RJV9	250	K	Ezrin	EZR			59722000			45642000			0.51704	0.517		48987000000	48914000000	56558000000	31360000000	34802000000	38528000000	0.63319	0.64253	0.60147			0.86	0.86
A0A0D9RJV9	456	K	Ezrin	EZR												48987000000	48914000000	56558000000	31360000000	34802000000	38528000000	0.63319	0.64253	0.60147
A0A0D9RJV9	255	K	Ezrin	EZR	50107000			51759000			0.76936			0.769		48987000000	48914000000	56558000000	31360000000	34802000000	38528000000	0.63319	0.64253	0.60147	1.215			1.215
A0A0D9RJV9	76	K	Ezrin	EZR	58773000	43663000	72582000	29782000	30848000	35043000	0.89439	0.37407	0.33468	0.534	0.19521	48987000000	48914000000	56558000000	31360000000	34802000000	38528000000	0.63319	0.64253	0.60147	1.413	0.582	0.556	0.85	0.555579
A0A0D9RJV9	140	K	Ezrin	EZR	115900000	101660000	138910000	66872000	85988000	110520000	0.62807	0.57762	0.56649	0.591	0.00536071	48987000000	48914000000	56558000000	31360000000	34802000000	38528000000	0.63319	0.64253	0.60147	0.992	0.899	0.942	0.944	0.237213
A0A0D9RJV9	410	K	Ezrin	EZR	12685000	9693400		6654500			0.49028			0.49		48987000000	48914000000	56558000000	31360000000	34802000000	38528000000	0.63319	0.64253	0.60147	0.774			0.774
A0A0D9RJW0	67	K	Eukaryotic translation initiation factor 5A	EIF5A2	119520000	94508000	209720000	102970000	100910000	165860000	0.5832	0.87993	0.70266	0.722	0.144683	119620000	133620000	173180000	79388000	72702000	100120000
A0A0D9RJW0	85	K	Eukaryotic translation initiation factor 5A	EIF5A2		10850000	8631100		6550300	4117900		0.40073	0.52851	0.465	0.157261	119620000	133620000	173180000	79388000	72702000	100120000
A0A0D9RJW0	47	K	Eukaryotic translation initiation factor 5A	EIF5A2	836950000	757580000	671120000	592120000	533070000	478010000	0.46195	0.53019	0.50827	0.5	0.00512535	119620000	133620000	173180000	79388000	72702000	100120000
A0A0D9RJY4	129	K	"""Pleckstrin homology, MyTH4 and FERM domain containing H2"""	PLEKHH2			355750000			678920000			1.3441	1.344
A0A0D9RJY4	126	K	"""Pleckstrin homology, MyTH4 and FERM domain containing H2"""	PLEKHH2			355750000			678920000			1.3441	1.344
A0A0D9RJZ5	510	K	Polypyrimidine tract binding protein 1	PTBP1	76696000	45211000	35347000	84896000	1162000	39046000	0.88863	0.01642	0.68261	0.529	0.43301	15604000000	24082000000	22288000000	11409000000	17827000000	15466000000	0.71953	0.75121	0.77813	1.235	0.022	0.877	0.711	0.512873
A0A0D9RJZ5	136	K	Polypyrimidine tract binding protein 1	PTBP1		20169000	15351000	21193000	13141000	13828000		0.7085	0.81047	0.759	0.210235	15604000000	24082000000	22288000000	11409000000	17827000000	15466000000	0.71953	0.75121	0.77813		0.943	1.042	0.993	0.92128
A0A0D9RJZ5	91	K	Polypyrimidine tract binding protein 1	PTBP1		8226000										15604000000	24082000000	22288000000	11409000000	17827000000	15466000000	0.71953	0.75121	0.77813
A0A0D9RJZ5	435	K	Polypyrimidine tract binding protein 1	PTBP1	58615000	67042000	69425000	60022000	64812000	65983000	0.70675	0.74731	0.84034	0.765	0.049347	15604000000	24082000000	22288000000	11409000000	17827000000	15466000000	0.71953	0.75121	0.77813	0.982	0.995	1.08	1.019	0.671489
A0A0D9RJZ5	258	K	Polypyrimidine tract binding protein 1	PTBP1	7921400		5803500	8934500		8567800	0.873		0.96205	0.918	0.424532	15604000000	24082000000	22288000000	11409000000	17827000000	15466000000	0.71953	0.75121	0.77813	1.213		1.236	1.225	0.0416989
A0A0D9RK15	61	K	Histocompatibility minor 13	HM13	24269000			32087000			0.98811			0.988		7550000000	6982200000	7783400000	8821900000	8147600000	9211100000	1.2726	1.2727	1.2084	0.776			0.776
A0A0D9RK24	837	K	RNA binding motif protein 25	RBM25		7373500	9164200		12978000	12466000		1.2167	1.3859	1.301	0.21571	3925700000	3378200000	4645500000	4295500000	3776900000	5231400000	1.2516	1.3979	1.1115		0.87	1.247	1.059	0.898973
A0A0D9RK24	135	K	RNA binding motif protein 25	RBM25	11185000	11278000		6139000	6289200		0.53223	0.55027		0.541	0.0244261	3925700000	3378200000	4645500000	4295500000	3776900000	5231400000	1.2516	1.3979	1.1115	0.425	0.394		0.41	0.0381109
A0A0D9RK24	734	K	RNA binding motif protein 25	RBM25		4695700	5839800		9022500	9003200		1.3864	1.8464	1.616	0.25912	3925700000	3378200000	4645500000	4295500000	3776900000	5231400000	1.2516	1.3979	1.1115		0.992	1.661	1.327	0.617624
A0A0D9RK30	115	K	CAS1 domain containing 1	CASD1	37956000	65454000	54042000	44095000	76527000	52020000	0.91945	0.9116	0.71363	0.848	0.234288	67947000			64487000
A0A0D9RK39	91	K	Complement C1q binding protein	C1QBP	91323000	78816000	129700000	116860000	110120000	171740000	1.0712	0.91086	0.99539	0.992	0.880945	30332000000	30027000000	33133000000	30494000000	31274000000	34519000000	0.95751	0.95307	0.95294	1.119	0.956	1.045	1.04	0.574174
A0A0D9RK50	1295	K	Protein phosphatase 1 regulatory subunit 9A	PPP1R9A			23504000			17350000			0.58281	0.583		1050600000	4470100000	1059800000	993030000	1897400000	1108500000	1.1046	0.88353	1.1584			0.503	0.503
A0A0D9RK58	531	K	Nucleoporin 88	NUP88	1743200		2081100	20274000		19710000	7.9377		4.7828	6.36	0.123831	2022200000	2539900000	2129200000	1836800000	2215600000	2025200000	0.9097	0.99065	0.89097	8.726		5.368	7.047	0.112525
A0A0D9RKC1	260	K	"""2,4-dienoyl-CoA reductase 1"""	DECR1	11364000		8772200	12221000		8115200	0.92728		1.0016	0.964	0.620792	10242000000	11518000000	11848000000	8491500000	9889800000	10423000000	0.78695	0.82988	0.82611	1.178		1.212	1.195	0.071637
A0A0D9RKC4	453	K	Glycylpeptide N-tetradecanoyltransferase	NMT2
A0A0D9RKG6	103	K	Enolase 3	ENO3		3528700			10077000			0.99591		0.996		390140000	381970000	714370000	112530000	113820000	167240000	0.32771	0.48343			2.06		2.06
A0A0D9RKH2	91	K	Profilin	PFN1	7570100	8169800	10465000	4605700	2608100	6729000	0.34672	0.25226	0.53057	0.377	0.0604645
A0A0D9RKH2	108	K	Profilin	PFN1	155150000	129530000	135810000	99316000	96509000	68867000	0.47397	0.46191	0.38237	0.439	0.00990792
A0A0D9RKH2	105	K	Profilin	PFN1	155550000	170850000	206520000	76216000	79752000	102550000	0.36433	0.38957	0.3823	0.379	0.000631794
A0A0D9RKH2	126	K	Profilin	PFN1	129370000	80781000	88064000	9481400	39657000	47842000	0.044427	0.40921	0.35499	0.27	0.195924
A0A0D9RKI6	62	K	Solute carrier family 25 member 11	SLC25A11	2253500	15484000	16393000	8973700	17021000	26449000	3.6601	1.734	1.6307	2.342	0.134144	3022600000	3993200000	3992900000	3434700000	4249700000	4900600000	1.3116	1.1554	1.2659	2.791	1.501	1.288	1.86	0.191858
A0A0D9RKJ8	156	K	Paraoxonase 2	PON2	5493200	3248000	10940000	15774000	15688000	19838000	3.0398	3.0839	1.2255	2.45	0.161434	8678400000	8892300000	10597000000	9013600000	11980000000	12638000000	1.2458	1.2098	1.3264	2.44	2.549	0.924	1.971	0.287278
A0A0D9RKN2	379	K	Solute carrier family 25 member 13	SLC25A13	17353000			1890700			0.085543			0.086		9998900000	8981100000	12547000000	11709000000	9924800000	13879000000	1.3003	1.1849	1.2098	0.066			0.066
A0A0D9RKN2	484	K	Solute carrier family 25 member 13	SLC25A13	3920300	3938900	4189100	6626100	9422800	11771000	1.8986	1.3743	2.7043	1.992	0.11272	9998900000	8981100000	12547000000	11709000000	9924800000	13879000000	1.3003	1.1849	1.2098	1.46	1.16	2.235	1.618	0.199975
A0A0D9RKN2	23	K	Solute carrier family 25 member 13	SLC25A13				4943100								9998900000	8981100000	12547000000	11709000000	9924800000	13879000000	1.3003	1.1849	1.2098
A0A0D9RKP4	227	K	Basigin (Ok blood group)	BSG	13200000	11958000	19241000	1537500	2104900	1667200	0.091266	0.15018	0.097607	0.113	0.00742381	17034000000	13819000000	18753000000	19037000000	14726000000	20620000000	1.3169	1.1719	1.2971	0.069	0.128	0.075	0.091	0.00931058
A0A0D9RKP7	152	K	Leucine rich pentatricopeptide repeat containing	LRPPRC												79708000000	94248000000	111830000000	84721000000	97411000000	113500000000	1.0708	1.066	1.0541
A0A0D9RKP7	155	K	Leucine rich pentatricopeptide repeat containing	LRPPRC	5826100		1101100	5178900		4466400	0.94824		1.2332	1.091	0.74629	79708000000	94248000000	111830000000	84721000000	97411000000	113500000000	1.0708	1.066	1.0541	0.886		1.17	1.028	0.941933
A0A0D9RKP7	760	K	Leucine rich pentatricopeptide repeat containing	LRPPRC	38904000			45145000			0.89881			0.899		79708000000	94248000000	111830000000	84721000000	97411000000	113500000000	1.0708	1.066	1.0541	0.839			0.839
A0A0D9RKP7	424	K	Leucine rich pentatricopeptide repeat containing	LRPPRC												79708000000	94248000000	111830000000	84721000000	97411000000	113500000000	1.0708	1.066	1.0541
A0A0D9RKP7	295	K	Leucine rich pentatricopeptide repeat containing	LRPPRC	26051000		44847000	36104000		61007000	1.0488		0.92654	0.988	0.896852	79708000000	94248000000	111830000000	84721000000	97411000000	113500000000	1.0708	1.066	1.0541	0.979		0.879	0.929	0.504593
A0A0D9RKP7	287	K	Leucine rich pentatricopeptide repeat containing	LRPPRC	30960000	31102000	30386000	42832000	52404000	44692000	1.0636	1.2189	1.1695	1.151	0.106894	79708000000	94248000000	111830000000	84721000000	97411000000	113500000000	1.0708	1.066	1.0541	0.993	1.143	1.109	1.082	0.280637
A0A0D9RKP7	107	K	Leucine rich pentatricopeptide repeat containing	LRPPRC	22898000	13483000	18684000	23299000	19460000	16889000	0.75183	0.75426	0.54743	0.685	0.095738	79708000000	94248000000	111830000000	84721000000	97411000000	113500000000	1.0708	1.066	1.0541	0.702	0.708	0.519	0.643	0.0688606
A0A0D9RKP7	1351	K	Leucine rich pentatricopeptide repeat containing	LRPPRC	103100000	132000000	101540000	101820000	129340000	107620000	0.65261	0.8037	0.7662	0.741	0.0588087	79708000000	94248000000	111830000000	84721000000	97411000000	113500000000	1.0708	1.066	1.0541	0.609	0.754	0.727	0.697	0.0454906
A0A0D9RKP7	702	K	Leucine rich pentatricopeptide repeat containing	LRPPRC			17770000			23640000			1.1027	1.103		79708000000	94248000000	111830000000	84721000000	97411000000	113500000000	1.0708	1.066	1.0541			1.046	1.046
A0A0D9RKP7	1132	K	Leucine rich pentatricopeptide repeat containing	LRPPRC	6792500	7259100	4359900	8854500	9267000	13215000	1.086	1.1089	1.8631	1.353	0.338971	79708000000	94248000000	111830000000	84721000000	97411000000	113500000000	1.0708	1.066	1.0541	1.014	1.04	1.767	1.274	0.44824
A0A0D9RKP7	750	K	Leucine rich pentatricopeptide repeat containing	LRPPRC	18605000		7137900	22802000		16281000	0.83989		1.2155	1.028	0.974839	79708000000	94248000000	111830000000	84721000000	97411000000	113500000000	1.0708	1.066	1.0541	0.784		1.153	0.969	0.883469
A0A0D9RKP8	158	K	Copine 3	CPNE3	12209000	14095000	12325000	18223000	15583000	14694000	1.0947	0.96268	1.2575	1.105	0.425187	4770400000	5439100000	5333300000	2706800000	3332000000	3358400000	0.57867	0.6437	0.66231	1.892	1.496	1.899	1.762	0.0284538
A0A0D9RKP8	76	K	Copine 3	CPNE3	12666000	12080000	9030500	8311400	8050300	11098000	0.57106	0.61943	1.0652	0.752	0.307471	4770400000	5439100000	5333300000	2706800000	3332000000	3358400000	0.57867	0.6437	0.66231	0.987	0.962	1.608	1.186	0.561966
A0A0D9RKP8	262	K	Copine 3	CPNE3	8177400	10030000	10026000	11318000	2758800	7874500	1.0152	0.26225	5.7356	2.338	0.909131	4770400000	5439100000	5333300000	2706800000	3332000000	3358400000	0.57867	0.6437	0.66231	1.754	0.407	8.66	3.607	0.630973
A0A0D9RKR3	180	K	"""39S ribosomal protein L47, mitochondrial isoform X1 [Chlorocebus sabaeus]"""				5861000			7409100			1.0755	1.076			1380300000	2413100000		1114000000	2549500000		1.1757	1.0822			0.994	0.994
A0A0D9RKR3	144	K	"""39S ribosomal protein L47, mitochondrial isoform X1 [Chlorocebus sabaeus]"""		463340000	517920000	497660000	590880000	613410000	605880000	0.92624	0.94734	0.85506	0.91	0.128384		1380300000	2413100000		1114000000	2549500000		1.1757	1.0822		0.806	0.79	0.798	0.0399393
A0A0D9RKR4	231	K	GRIP1 associated protein 1	GRIPAP1	69497000			129270000			1.3165			1.317		127560000	114230000	70434000	60635000	53653000	49242000	0.8347	0.67993	0.61558	1.577			1.577
A0A0D9RKS9	24	K	"""RAB11A, member RAS oncogene family"""	RAB11A	5722000	38076000	46639000	5817700	37464000	53063000	0.89618	0.94601	0.73532	0.859	0.235041
A0A0D9RKS9	58	K	"""RAB11A, member RAS oncogene family"""	RAB11A	2888700	17873000	11232000	12061000	12323000	12009000	4.1091	0.6985	0.87069	1.893	0.698578
A0A0D9RKT2	209	K	Glycoprotein-N-acetylgalactosamine 3-beta-galactosyltransferase 1	C1GALT1			13444000			18034000			0.96829	0.968		1950700000	1907200000	2601100000	2464400000	2386100000	2730100000	1.3322	1.258	1.192			0.812	0.812
A0A0D9RKT2	78	K	Glycoprotein-N-acetylgalactosamine 3-beta-galactosyltransferase 1	C1GALT1			5051100			7177000			1.0185	1.019		1950700000	1907200000	2601100000	2464400000	2386100000	2730100000	1.3322	1.258	1.192			0.854	0.854
A0A0D9RKT4	538	K	Transketolase	TKT	33372000	34760000	35301000	26445000	25958000	29800000	0.58592	0.60904	0.82002	0.672	0.0877388	68188000000	61468000000	77009000000	35148000000	32756000000	39088000000	0.51661	0.57043	0.52693	1.134	1.068	1.556	1.253	0.277639
A0A0D9RKT4	204	K	Transketolase	TKT		20685000	21157000			834870			0.064879	0.065		68188000000	61468000000	77009000000	35148000000	32756000000	39088000000	0.51661	0.57043	0.52693			0.123	0.123
A0A0D9RKT4	241	K	Transketolase	TKT	84835000	77462000	99325000	55895000	55790000	76458000	0.5729	0.60326	0.54794	0.575	0.0037442	68188000000	61468000000	77009000000	35148000000	32756000000	39088000000	0.51661	0.57043	0.52693	1.109	1.058	1.04	1.069	0.106022
A0A0D9RKT4	543	K	Transketolase	TKT		559100			8066300			2.7683		2.768		68188000000	61468000000	77009000000	35148000000	32756000000	39088000000	0.51661	0.57043	0.52693		4.853		4.853
A0A0D9RKT4	617	K	Transketolase	TKT		2013200										68188000000	61468000000	77009000000	35148000000	32756000000	39088000000	0.51661	0.57043	0.52693
A0A0D9RKT4	59	K	Transketolase	TKT												68188000000	61468000000	77009000000	35148000000	32756000000	39088000000	0.51661	0.57043	0.52693
A0A0D9RKT4	254	K	Transketolase	TKT	42098000	53211000	10192000	32275000	47978000	36060000	0.60471	0.50216	2.1913	1.099	0.833148	68188000000	61468000000	77009000000	35148000000	32756000000	39088000000	0.51661	0.57043	0.52693	1.171	0.88	4.159	2.07	0.493883
A0A0D9RKT4	352	K	Transketolase	TKT	46311000	47427000	36577000	28352000	34409000	28017000	0.65279	0.50033	0.60086	0.585	0.0300279	68188000000	61468000000	77009000000	35148000000	32756000000	39088000000	0.51661	0.57043	0.52693	1.264	0.877	1.14	1.094	0.617462
A0A0D9RKT4	232	K	Transketolase	TKT	311980000	323150000	322820000	183030000	195850000	194840000	0.43236	0.46584	0.39897	0.432	0.00422446	68188000000	61468000000	77009000000	35148000000	32756000000	39088000000	0.51661	0.57043	0.52693	0.837	0.817	0.757	0.804	0.0273697
A0A0D9RKT4	343	K	Transketolase	TKT	23210000	13829000		15314000	8441500		0.52005	0.5604		0.54	0.0544334	68188000000	61468000000	77009000000	35148000000	32756000000	39088000000	0.51661	0.57043	0.52693	1.007	0.982		0.995	0.805904
A0A0D9RKT4	609	K	Transketolase	TKT	12076000	12885000	14043000	7443600	7147700	9335400	0.58984	0.69271	0.54831	0.61	0.0275781	68188000000	61468000000	77009000000	35148000000	32756000000	39088000000	0.51661	0.57043	0.52693	1.142	1.214	1.041	1.132	0.155027
A0A0D9RKT6	90	K	Sushi domain containing 6	SUSD6	17953000	17490000		12937000	12704000		0.54551	0.59946		0.572	0.0756044
A0A0D9RKU0	314	K	DNA helicase	MCM3	44733000	124860000	58236000	81522000	153010000	99347000	1.2262	1.2001	1.3586	1.262	0.0388166	14233000000	16378000000	20693000000	9243000000	10317000000	13852000000	0.67348	0.69023	0.69758	1.821	1.739	1.948	1.836	0.00439949
A0A0D9RKU4	164	K	Histone-lysine N-methyltransferase	SUV39H2	7474500	5675000	7001000	8532400	11141000	9077400	0.87966	1.3171	1.1467	1.114	0.580811
A0A0D9RKU4	435	K	Histone-lysine N-methyltransferase	SUV39H2	17992000	30527000	18819000	29538000	51336000	34063000	1.2666	1.1809	1.3156	1.254	0.0282465
A0A0D9RKV5	84	K	Enhancer of rudimentary homolog	ERH	26220000	27541000	25550000	21139000	25910000	29240000	0.73921	0.79989	0.81828	0.786	0.0234358	4450700000	5077900000	5932400000	2524600000	3295000000	3406700000	0.63027	0.68988	0.57937	1.173	1.159	1.412	1.248	0.108887
A0A0D9RKV5	12	K	Enhancer of rudimentary homolog	ERH												4450700000	5077900000	5932400000	2524600000	3295000000	3406700000	0.63027	0.68988	0.57937
A0A0D9RKV5	41	K	Enhancer of rudimentary homolog	ERH	82105000	78550000	104740000	110530000	93977000	154510000	0.96356	1.0156	1.0225	1.001	0.993747	4450700000	5077900000	5932400000	2524600000	3295000000	3406700000	0.63027	0.68988	0.57937	1.529	1.472	1.765	1.589	0.0209987
A0A0D9RKW3	554	K	matrin-3 isoform X2 [Chlorocebus sabaeus]		36148000	32172000	48838000	25058000	25147000	42617000	0.61452	0.61875	0.528	0.587	0.0137422	21216000000	30215000000	22262000000	20197000000	30257000000	21267000000	0.97557	1.0437	1.0172	0.63	0.593	0.519	0.581	0.016047
A0A0D9RKW3	532	K	matrin-3 isoform X2 [Chlorocebus sabaeus]		10981000	9410900	9343900	11857000	11735000	11466000	0.99537	0.9123	0.95186	0.953	0.255551	21216000000	30215000000	22262000000	20197000000	30257000000	21267000000	0.97557	1.0437	1.0172	1.02	0.874	0.936	0.943	0.385198
A0A0D9RKY1	747	K	Catenin alpha 1	CTNNA1	7744700			25054000			3.1296			3.13
A0A0D9RKY1	737	K	Catenin alpha 1	CTNNA1	9382000	10208000	13416000	7570900	8156100	11288000	0.69921	0.67611	0.68374	0.686	0.00103044
A0A0D9RKY1	370	K	Catenin alpha 1	CTNNA1	16700000	10827000	11267000	14347000	12064000	4527300	0.62327	0.89393	0.33272	0.617	0.253102
A0A0D9RKY1	186	K	Catenin alpha 1	CTNNA1	50803000	46967000	42725000	1445100	1291100	912190	0.048396	0.058815	0.034062	0.047	0.00401313
A0A0D9RKY1	193	K	Catenin alpha 1	CTNNA1	37334000	127940000		52344000	126730000		1.1263	0.55953		0.843	0.722029
A0A0D9RKY9	563	K	Heat shock protein family A (Hsp70) member 9	HSPA9	15931000	17760000	15672000	17499000	22175000	18311000	1.048	0.89837	0.9183	0.955	0.496947	177870000000	188680000000	197470000000	193150000000	187300000000	200550000000	1.0778	1.0249	1.0468	0.972	0.877	0.877	0.909	0.147201
A0A0D9RKY9	234	K	Heat shock protein family A (Hsp70) member 9	HSPA9	55045000	78352000	74278000	66676000	93037000	92213000	0.84171	15.907	0.82905	5.859	0.573453	177870000000	188680000000	197470000000	193150000000	187300000000	200550000000	1.0778	1.0249	1.0468	0.781	15.521	0.792	5.698	0.598908
A0A0D9RKY9	138	K	Heat shock protein family A (Hsp70) member 9	HSPA9	13476000	209290000		1489800	246090000		0.14346	0.76904		0.456	0.523663	177870000000	188680000000	197470000000	193150000000	187300000000	200550000000	1.0778	1.0249	1.0468	0.133	0.75		0.442	0.518902
A0A0D9RKY9	600	K	Heat shock protein family A (Hsp70) member 9	HSPA9	30350000	33104000	34263000	24422000	33017000	14941000	0.62381	0.68275	0.70526	0.671	0.0123476	177870000000	188680000000	197470000000	193150000000	187300000000	200550000000	1.0778	1.0249	1.0468	0.579	0.666	0.674	0.64	0.0172328
A0A0D9RKY9	288	K	Heat shock protein family A (Hsp70) member 9	HSPA9												177870000000	188680000000	197470000000	193150000000	187300000000	200550000000	1.0778	1.0249	1.0468
A0A0D9RKY9	394	K	Heat shock protein family A (Hsp70) member 9	HSPA9	91999000	104030000	40973000	82922000	120000000	37671000	0.72588	0.76868	0.7349	0.743	0.00510796	177870000000	188680000000	197470000000	193150000000	187300000000	200550000000	1.0778	1.0249	1.0468	0.673	0.75	0.702	0.708	0.0122359
A0A0D9RKY9	135	K	Heat shock protein family A (Hsp70) member 9	HSPA9	103760000	98867000	50560000	105590000	113410000	82951000	0.91704	1.0589	0.93438	0.97	0.617071	177870000000	188680000000	197470000000	193150000000	187300000000	200550000000	1.0778	1.0249	1.0468	0.851	1.033	0.893	0.926	0.375512
A0A0D9RKY9	121	K	Heat shock protein family A (Hsp70) member 9	HSPA9		3979400										177870000000	188680000000	197470000000	193150000000	187300000000	200550000000	1.0778	1.0249	1.0468
A0A0D9RKY9	377	K	Heat shock protein family A (Hsp70) member 9	HSPA9		11348000			10765000			1.0211		1.021		177870000000	188680000000	197470000000	193150000000	187300000000	200550000000	1.0778	1.0249	1.0468		0.996		0.996
A0A0D9RKY9	345	K	Heat shock protein family A (Hsp70) member 9	HSPA9	12492000	11747000	9064600	11350000		11502000	0.95025		1.1708	1.061	0.779258	177870000000	188680000000	197470000000	193150000000	187300000000	200550000000	1.0778	1.0249	1.0468	0.882		1.118	1	0.973394
A0A0D9RKY9	467	K	Heat shock protein family A (Hsp70) member 9	HSPA9		126360000			143140000			0.78983		0.79		177870000000	188680000000	197470000000	193150000000	187300000000	200550000000	1.0778	1.0249	1.0468		0.771		0.771
A0A0D9RKY9	567	K	Heat shock protein family A (Hsp70) member 9	HSPA9	61329000	95819000		72406000	107890000		0.78873	0.86707		0.828	0.215723	177870000000	188680000000	197470000000	193150000000	187300000000	200550000000	1.0778	1.0249	1.0468	0.732	0.846		0.789	0.256994
A0A0D9RKY9	300	K	Heat shock protein family A (Hsp70) member 9	HSPA9	13407000		18271000	15726000	17224000	20248000	0.94593		0.97346	0.96	0.291008	177870000000	188680000000	197470000000	193150000000	187300000000	200550000000	1.0778	1.0249	1.0468	0.878		0.93	0.904	0.243048
A0A0D9RKY9	653	K	Heat shock protein family A (Hsp70) member 9	HSPA9		66636000	2295700		98358000	3248200		1.0599	1.3344	1.197	0.480167	177870000000	188680000000	197470000000	193150000000	187300000000	200550000000	1.0778	1.0249	1.0468		1.034	1.275	1.155	0.522127
A0A0D9RKZ5	312	K	Actinin alpha 1	ACTN1		12443000			10351000			0.81171		0.812		34821000000	34260000000	39433000000	28833000000	28181000000	32561000000	0.84625	0.86596	0.86258		0.937		0.937
A0A0D9RKZ5	563	K	Actinin alpha 1	ACTN1	4679300	18948000	22766000	29917000	27915000	27589000	7.3064	1.2558	1.1485	3.237	0.398818	34821000000	34260000000	39433000000	28833000000	28181000000	32561000000	0.84625	0.86596	0.86258	8.634	1.45	1.331	3.805	0.335887
A0A0D9RKZ5	862	K	Actinin alpha 1	ACTN1					5195700							34821000000	34260000000	39433000000	28833000000	28181000000	32561000000	0.84625	0.86596	0.86258
A0A0D9RL03	33	K	Replication protein A3	RPA3	777250	5704500	14224000	8991600	6068400	7336700	8.0122	0.6047	0.29519	2.971	0.93147	1295300000	1923200000	797690000	781160000	1103600000	528010000	0.68235	0.68182	0.49476	11.742	0.887	0.597	4.409	0.647625
A0A0D9RL43	108	K	Phytanoyl-CoA 2-hydroxylase	PHYH	3509400		5155100	3979300			0.99517			0.995		121890000	117190000	303310000	132630000	86308000	256930000	1.0602	0.64643	0.9147	0.939			0.939
A0A0D9RL54	173	K	MICOS complex subunit		90544000	93199000	113000000	147660000	153240000	179300000	1.1593	1.1561	1.21	1.175	0.012333		1141400000			1066400000
A0A0D9RL54	63	K	MICOS complex subunit			6086300	5785900	28702000	20202000	23502000		1.3802	2.2145	1.797	0.343323		1141400000			1066400000
A0A0D9RL55	158	K	MYB binding protein 1a	MYBBP1A	33179000	38162000	37289000	52961000	59410000	54731000	1.0604	1.5852	1.0185	1.221	0.408949	2827300000	1894900000	2903400000	3679900000	2016600000	3590400000	1.2343	1.1799	1.1687	0.859	1.344	0.871	1.025	0.992731
A0A0D9RL55	125	K	MYB binding protein 1a	MYBBP1A	4561600	5082000	8248100	13804000	10127000	12411000	1.5928	1.3984	1.0061	1.332	0.249417	2827300000	1894900000	2903400000	3679900000	2016600000	3590400000	1.2343	1.1799	1.1687	1.29	1.185	0.861	1.112	0.605317
A0A0D9RL74	104	K	Mitogen-activated protein kinase kinase 1	MAP2K1	17192000		14051000	16458000		14950000	0.87537		0.88896	0.882	0.0551616		114820000	139960000		95234000	74376000
A0A0D9RL85	11	K	Ankyrin repeat and FYVE domain containing 1	ANKFY1	3472000	3253400		3945000	3374400		1.1302	1.1991		1.165	0.171038	216380000	403910000	207890000	250840000	322160000	175020000	0.76287	0.88229	1.155	1.482	1.359		1.421	0.110298
A0A0D9RL86	172	K	60S ribosomal protein L4 [Chlorocebus sabaeus]		50968000		43799000	43182000		39955000	0.63983		0.68539	0.663	0.0747812	8409500000	7925000000	8964800000	7113700000	7032700000	8208200000	0.83063	0.83973	0.78046	0.77		0.878	0.824	0.281876
A0A0D9RL88	467	K	Cell division cycle 23	CDC23			2667300			2177900			1.1633	1.163		839930000	1002600000	1214900000	740040000	773300000	928330000	0.91523	0.72668	0.90676			1.283	1.283
A0A0D9RLA4	295	K	Methylcrotonoyl-CoA carboxylase 1	MCCC1			1021900			6143700			3.7105	3.711		924260000	699920000	718220000	951600000	760110000	799450000	1.1678	1.0065	1.1071			3.352	3.352
A0A0D9RLB3	554	K	Bromodomain containing 8	BRD8		14947000	13047000		9596900	8255000		0.52887	4.7665	2.648	0.815994	52504000	32572000	66919000	71385000	21932000	42603000	1.4864		0.66428			7.175	7.175
A0A0D9RLB3	7	K	Bromodomain containing 8	BRD8												52504000	32572000	66919000	71385000	21932000	42603000	1.4864		0.66428
A0A0D9RLG8	713	K	"""Translocated promoter region, nuclear basket protein"""	TPR	40951000	31764000	38594000	9107100	19718000	21140000	0.22369	0.56865	0.56151	0.451	0.145624	16270000000	17677000000	20152000000	16368000000	17030000000	19664000000	1.0166	1.0485	1.1461	0.22	0.542	0.49	0.417	0.113461
A0A0D9RLG8	723	K	"""Translocated promoter region, nuclear basket protein"""	TPR	32659000	25672000		37187000	35091000		0.92843	1.042		0.985	0.872543	16270000000	17677000000	20152000000	16368000000	17030000000	19664000000	1.0166	1.0485	1.1461	0.913	0.994		0.954	0.567649
A0A0D9RLG8	252	K	"""Translocated promoter region, nuclear basket protein"""	TPR	7434000	12124000		6290100	11853000		0.65244	0.98358		0.818	0.584609	16270000000	17677000000	20152000000	16368000000	17030000000	19664000000	1.0166	1.0485	1.1461	0.642	0.938		0.79	0.517716
A0A0D9RLG8	312	K	"""Translocated promoter region, nuclear basket protein"""	TPR		4857000			5420300			0.65944		0.659		16270000000	17677000000	20152000000	16368000000	17030000000	19664000000	1.0166	1.0485	1.1461		0.629		0.629
A0A0D9RLG8	877	K	"""Translocated promoter region, nuclear basket protein"""	TPR		865010			2860200			1.2254		1.225		16270000000	17677000000	20152000000	16368000000	17030000000	19664000000	1.0166	1.0485	1.1461		1.169		1.169
A0A0D9RLG8	433	K	"""Translocated promoter region, nuclear basket protein"""	TPR			2920800			6545000			1.5408	1.541		16270000000	17677000000	20152000000	16368000000	17030000000	19664000000	1.0166	1.0485	1.1461			1.344	1.344
A0A0D9RLG8	1571	K	"""Translocated promoter region, nuclear basket protein"""	TPR	9157100	14292000	12836000	13108000	16114000	20199000	1.0931	0.98019	1.2722	1.115	0.380862	16270000000	17677000000	20152000000	16368000000	17030000000	19664000000	1.0166	1.0485	1.1461	1.075	0.935	1.11	1.04	0.6286
A0A0D9RLI1	158	K	Odr-4 GPCR localization factor homolog	ODR4	4984200	5187600		16775000	14247000		3.0121	2.6515		2.832	0.0551142	2093900000	2045000000	2324500000	1959900000	1872000000	2176000000	0.9752	0.99743	0.99683	3.089	2.658		2.874	0.0640427
A0A0D9RLI2	90	K	"""Protein phosphatase, Mg2+/Mn2+ dependent 1B"""	PPM1B	7642500			8674700			0.71259			0.713		215070000	252810000	291060000	91417000	157410000	130090000	0.48556	0.77294	0.54729	1.468			1.468
A0A0D9RLJ3	439	K	Prolyl endopeptidase like	PREPL	8666500	8879500	9844700	7717000	9667900	9510800	0.76214	0.92521	1.0031	0.897	0.367068	876800000	944100000	980170000	555760000	632210000	510250000	0.5492	0.61041	0.55332	1.388	1.516	1.813	1.572	0.0434868
A0A0D9RLK1	87	K	Eukaryotic translation initiation factor 2 subunit alpha	EIF2S1		20517000	17405000		20822000	17487000		0.82573	0.74835	0.787	0.17915	10414000000	10833000000	9713100000	6029000000	6535400000	5595300000	0.72519	0.7638	0.69192		1.081	1.082	1.082	0.00531246
A0A0D9RLK1	141	K	Eukaryotic translation initiation factor 2 subunit alpha	EIF2S1			8139300			7261000			0.73386	0.734		10414000000	10833000000	9713100000	6029000000	6535400000	5595300000	0.72519	0.7638	0.69192			1.061	1.061
A0A0D9RLK9	38	K	NADH dehydrogenase [ubiquinone] 1 alpha subcomplex subunit 8	NDUFA8	8848900	8617200			4449300			0.43551		0.436		1118900000	1326400000	1665800000	907660000	1575900000	1054700000	0.89077	1.3974	0.98902		0.312		0.312
A0A0D9RLL2	532	K	Polybromo 1	PBRM1			10921000			15811000			1.2118	1.212		1097600000	1070400000	855700000	924110000	999580000	861640000	0.96401	1.028	1.2744			0.951	0.951
A0A0D9RLL2	435	K	Polybromo 1	PBRM1	36123000	43510000	21492000	25148000	24474000	12185000	0.44249	0.4396	0.53175	0.471	0.0100494	1097600000	1070400000	855700000	924110000	999580000	861640000	0.96401	1.028	1.2744	0.459	0.428	0.417	0.435	0.00176569
A0A0D9RLP0	102	K	tumor protein D52 isoform X8 [Chlorocebus sabaeus]			8949400			10225000			1.0448		1.045		888170000	960010000	1060500000	941110000	918170000	1251200000	0.92432	1.2116	1.2002		0.862		0.862
A0A0D9RLR1	116	K	Core histone macro-H2A	H2AFY	10601000	28188000	57974000	752340	1913900	4507900	0.15547	0.12222	0.14966	0.142	0.00218317	13572000000	12429000000	12807000000	12382000000	12228000000	12395000000	1.1946	1.265	1.1873	0.13	0.097	0.126	0.118	0.00278971
A0A0D9RLR1	291	K	Core histone macro-H2A	H2AFY	11646000	14955000	8370800	7650800	9219000		5.2424	0.63266		2.938	0.757256	13572000000	12429000000	12807000000	12382000000	12228000000	12395000000	1.1946	1.265	1.1873	4.388	0.5		2.444	0.840574
A0A0D9RLR1	303	K	Core histone macro-H2A	H2AFY	8423400	11974000	11147000	10953000	16375000	12701000	1.2084	1.0381	1.0616	1.103	0.241373	13572000000	12429000000	12807000000	12382000000	12228000000	12395000000	1.1946	1.265	1.1873	1.012	0.821	0.894	0.909	0.314172
A0A0D9RLR1	300	K	Core histone macro-H2A	H2AFY			17693000			15048000			1.0829	1.083		13572000000	12429000000	12807000000	12382000000	12228000000	12395000000	1.1946	1.265	1.1873			0.912	0.912
A0A0D9RLR3	225	K	Ubiquitin carboxyl-terminal hydrolase	UCHL5	2253100			12588000	15103000		2.7963			2.796		1377700000	1546300000	1859300000	1004800000	1248000000	1525300000	0.73746	0.98987	0.83301	3.792			3.792
A0A0D9RLR8	248	K	Proliferating cell nuclear antigen	PCNA	35133000	39503000	39724000	33972000	45200000	36040000	0.76993	1.3954	0.70803	0.958	0.760656	12578000000	12584000000	12310000000	6225700000	5746000000	6004700000	0.45623	0.45398	0.44923	1.688	3.074	1.576	2.113	0.114478
A0A0D9RLR8	13	K	Proliferating cell nuclear antigen	PCNA	43162000	32272000	47408000	28070000	26527000	31806000	0.5857	0.61185	0.51	0.569	0.0137861	12578000000	12584000000	12310000000	6225700000	5746000000	6004700000	0.45623	0.45398	0.44923	1.284	1.348	1.135	1.256	0.069578
A0A0D9RLS2	224	K	TROVE domain family member 2	TROVE2	2973000		5703200	12670000		14717000	3.1573		1.857	2.507	0.255507	2609900000	2786500000	2438700000	1680100000	1655600000	1413600000	0.76323	0.77702	0.76887	4.137		2.415	3.276	0.20334
A0A0D9RLS9	436	K	Phosphatidate cytidylyltransferase	CDS2	11816000	9496100	8892500	15146000	12704000	15018000	1.3228	1.1021	1.3279	1.251	0.0997939	468790000	628940000	505960000	575360000	834510000	623820000	1.2582	1.4569	1.2808	1.051	0.756	1.037	0.948	0.672878
A0A0D9RLV1	627	K	TATA-box binding protein associated factor 3	TAF3			23715000			41265000			1.3511	1.351
A0A0D9RLV1	632	K	TATA-box binding protein associated factor 3	TAF3			23715000			41265000			1.3511	1.351
A0A0D9RLV1	193	K	TATA-box binding protein associated factor 3	TAF3		13940000	8356200		14362000	12020000		1.07	1.2433	1.157	0.407113
A0A0D9RLV4	168	K	"""RAB23, member RAS oncogene family"""	RAB23	11866000		7657300	14975000		11388000	1.1005		1.1045	1.103	0.0167337	190310000	332660000	292300000	214650000	240900000	239970000	1.2621	1.0723	1.1484	0.872		0.962	0.917	0.425882
A0A0D9RLW4	154	K	ATP synthase subunit gamma	ATP5F1C			21034000			28874000			0.73533	0.735		14704000000	14306000000	17427000000	18120000000	17818000000	21059000000	1.3443	1.3146	1.3105			0.561	0.561
A0A0D9RLW4	90	K	ATP synthase subunit gamma	ATP5F1C			1098700			16982000			12.325	12.325		14704000000	14306000000	17427000000	18120000000	17818000000	21059000000	1.3443	1.3146	1.3105			9.405	9.405
A0A0D9RLW4	136	K	ATP synthase subunit gamma	ATP5F1C	7227000	4321100	11196000	11357000	6683500	53655000	1.4378	1.3004	7.4097	3.383	0.332327	14704000000	14306000000	17427000000	18120000000	17818000000	21059000000	1.3443	1.3146	1.3105	1.07	0.989	5.654	2.571	0.481968
A0A0D9RLW4	83	K	ATP synthase subunit gamma	ATP5F1C	16050000	15442000		24965000	23213000		1.0951	1.3634		1.229	0.418999	14704000000	14306000000	17427000000	18120000000	17818000000	21059000000	1.3443	1.3146	1.3105	0.815	1.037		0.926	0.707989
A0A0D9RLW4	115	K	ATP synthase subunit gamma	ATP5F1C	53777000	59721000	31871000	25827000	59357000	43369000	0.43128	0.34087		0.386	0.109384	14704000000	14306000000	17427000000	18120000000	17818000000	21059000000	1.3443	1.3146	1.3105	0.321	0.259		0.29	0.0773021
A0A0D9RLZ6	391	K	Basic leucine zipper and W2 domains 2	BZW2	14569000	16717000		9270700	9278200		0.48685	0.43139		0.459	0.069498	2763000000	2439200000	3022000000	1837600000	1495200000	1798700000	0.7235	0.66218	0.66541	0.673	0.651		0.662	0.0362195
A0A0D9RM33	215	K	Transmembrane protein 70	TMEM70	9036200			10959000			1.139			1.139		2009200000	2480200000	2860100000	2245300000	2876700000	3251800000	1.0542	1.2734	1.0637	1.08			1.08
A0A0D9RM37	32	K	transcription elongation factor B polypeptide 1 isoform X1 [Chlorocebus sabaeus]			46036000	70885000		46500000	79050000		0.87868	0.71702	0.798	0.354417	4929900000	5986400000	4323400000	2874700000	3403400000	3118900000	0.55575	0.60651	0.57934		1.449	1.238	1.344	0.231665
A0A0D9RM57	127	K	Proteasome subunit beta type	PSMB7			8037600			8238800			0.76471	0.765		5522600000	5142700000	5619600000	4269600000	4355900000	4358400000	0.75672	0.83125	0.78188			0.978	0.978
A0A0D9RM57	195	K	Proteasome subunit beta type	PSMB7	29567000	30247000	26248000	26304000	26833000	24037000	0.66535	0.80334	0.64995	0.706	0.0502601	5522600000	5142700000	5619600000	4269600000	4355900000	4358400000	0.75672	0.83125	0.78188	0.879	0.966	0.831	0.892	0.16328
A0A0D9RM68	7393	K	Spectrin repeat containing nuclear envelope protein 1	SYNE1			78549000			137810000			1.2305	1.231		4578800000	619930000	604160000	5000700000	681970000	585520000	1.0825	1.2612	1.0404			1.183	1.183
A0A0D9RM68	7396	K	Spectrin repeat containing nuclear envelope protein 1	SYNE1	28321000		78549000	27549000		137810000	0.79618		1.2305	1.013	0.978801	4578800000	619930000	604160000	5000700000	681970000	585520000	1.0825	1.2612	1.0404	0.736		1.183	0.96	0.870471
A0A0D9RM84	128	K	Adaptor related protein complex 2 mu 1 subunit	AP2M1	15853000	15262000	14950000	13220000	12531000	10740000	0.68291	0.72962	0.73558	0.716	0.00733572	4091000000	4171500000	4217900000	3661200000	3550300000	3625800000	0.87513	0.89955	0.92469	0.78	0.811	0.795	0.795	0.00359799
A0A0D9RM87	52	K	LOW QUALITY PROTEIN: long-chain-fatty-acid--CoA ligase 4-like [Chlorocebus sabaeus]		56041000	62237000	68262000	88177000	80702000	94157000	1.0718	1.1332	0.99129	1.065	0.322662	4102400000	4002800000	4158200000	3752700000	4192800000	3990900000	1.0968	1.1671	1.0186	0.977	0.971	0.973	0.974	0.00683302
A0A0D9RM87	663	K	LOW QUALITY PROTEIN: long-chain-fatty-acid--CoA ligase 4-like [Chlorocebus sabaeus]		5009400	1362600	2610600	22471000	28225000	31733000	6.3439	19.93	8.1641	11.479	0.0321821	4102400000	4002800000	4158200000	3752700000	4192800000	3990900000	1.0968	1.1671	1.0186	5.784	17.077	8.015	10.292	0.0297757
A0A0D9RM92	73	K	DNA mismatch repair protein	MSH2	14949000	9582100	18216000	5220900	53964	71933	0.4148	0.008041	0.017358	0.147	0.158758	929630000	1103900000	1294000000	444720000	545490000	644420000	0.58856	0.56565	0.52772	0.705	0.014	0.033	0.251	0.207583
A0A0D9RMA3	46	K	Secretion associated Ras related GTPase 1B	SAR1B	22630000	16944000		25635000	16680000		0.79946	0.78988		0.795	0.0236	247160000	382390000	214960000	160020000	179150000	43728000	0.57594	0.42382	0.18269	1.388	1.864		1.626	0.263174
A0A0D9RMA9	298	K	Jade family PHD finger 2	JADE2	76172000	86200000	113490000	82966000	86989000	80856000	0.73673	0.84027	0.79006	0.789	0.036036
A0A0D9RMB4	166	K	60S ribosomal protein L7 [Chlorocebus sabaeus]		10352000	15486000										12569000000	13854000000	21609000000	8857700000	8902300000	13736000000	0.64404	0.58582	0.63079
A0A0D9RMB4	120	K	60S ribosomal protein L7 [Chlorocebus sabaeus]		39141000			35046000			0.71543			0.715		12569000000	13854000000	21609000000	8857700000	8902300000	13736000000	0.64404	0.58582	0.63079	1.111			1.111
A0A0D9RMB4	125	K	60S ribosomal protein L7 [Chlorocebus sabaeus]			74750000			39628000			0.38113		0.381		12569000000	13854000000	21609000000	8857700000	8902300000	13736000000	0.64404	0.58582	0.63079		0.651		0.651
A0A0D9RME1	177	K	Protein SCAI	SCAI	3750400			5845400			1.3586			1.359		38829000	49438000	26235000	30751000	50931000	21125000	0.77142	0.91135		1.761			1.761
A0A0D9RMF3	152	K	Heat shock protein family A (Hsp70) member 5	HSPA5	1450900	3902200	3240200	2569500	5244600	5309700	1.4511	1.3702	3.5175	2.113	0.224918	390590000000	374640000000	387930000000	411690000000	372810000000	392900000000	1.1705	1.1928	1.1393	1.24	1.149	3.087	1.825	0.331928
A0A0D9RMF3	118	K	Heat shock protein family A (Hsp70) member 5	HSPA5	88752000	10051000	3851400	149300000	158010000	134220000	0.98879	3.989	14.457	6.478	0.291256	390590000000	374640000000	387930000000	411690000000	372810000000	392900000000	1.1705	1.1928	1.1393	0.845	3.344	12.689	5.626	0.339033
A0A0D9RMF3	547	K	Heat shock protein family A (Hsp70) member 5	HSPA5	113550000	119660000	142950000	161880000	167480000	112740000	1.1462	1.1074	1.0874	1.114	0.0296225	390590000000	374640000000	387930000000	411690000000	372810000000	392900000000	1.1705	1.1928	1.1393	0.979	0.928	0.954	0.954	0.127917
A0A0D9RMF3	213	K	Heat shock protein family A (Hsp70) member 5	HSPA5	104790000	105390000	4866400	142210000	135970000	129990000	0.88894	1.005	12.681	4.858	0.525331	390590000000	374640000000	387930000000	411690000000	372810000000	392900000000	1.1705	1.1928	1.1393	0.759	0.843	11.131	4.244	0.604801
A0A0D9RMF3	326	K	Heat shock protein family A (Hsp70) member 5	HSPA5	34502000	123800000	22020000	240700000	186390000	195580000	1.2743	1.2767	2.7602	1.77	0.253083	390590000000	374640000000	387930000000	411690000000	372810000000	392900000000	1.1705	1.1928	1.1393	1.089	1.07	2.423	1.527	0.404634
A0A0D9RMF3	579	K	Heat shock protein family A (Hsp70) member 5	HSPA5	69947000			76288000			0.93187			0.932		390590000000	374640000000	387930000000	411690000000	372810000000	392900000000	1.1705	1.1928	1.1393	0.796			0.796
A0A0D9RMF3	268	K	Heat shock protein family A (Hsp70) member 5	HSPA5	328250000	323530000	313130000	508500000	507860000	517080000	1.0941	1.0004	1.0997	1.065	0.242344	390590000000	374640000000	387930000000	411690000000	372810000000	392900000000	1.1705	1.1928	1.1393	0.935	0.839	0.965	0.913	0.215634
A0A0D9RMF3	617	K	Heat shock protein family A (Hsp70) member 5	HSPA5	60388000	35592000	41027000	78889000	66989000	64430000	0.65441	3.3016	2.3324	2.096	0.465301	390590000000	374640000000	387930000000	411690000000	372810000000	392900000000	1.1705	1.1928	1.1393	0.559	2.768	2.047	1.791	0.588031
[truncated: 1,481 more rows]
