# Supplementary material for: Quantitative analysis of acetylation in peste des petits ruminants virus-infected Vero cells
Source: Virol J. 2023 Oct 10;20:227. doi: 10.1186/s12985-023-02200-1 (PMC10563215; doi:10.1186/s12985-023-02200-1)
Supplement: Supplementary file 6 — Additional file 6: Tables S4. Enrichment of differentially acetylated proteins [file 12985_2023_2200_MOESM6_ESM.xlsx]

## Sheet: GO enrichment
GO Terms Level 1	GO Terms Description	GO Terms Level	GO Terms ID	Mapping	Background	All Mapping	All Background	Fold Enrichment	Fisher' exact test P value	-log10(p value)	Related Protein
Cellular Component	MCM complex	4	GO:0042555	5	6	89	449	4.2	0.00141066	2.85	A0A0D9RKU0 A0A0D9RUU0 A0A0D9R7Y0 A0A0D9R758 A0A0D9RQN8
	COPI-coated vesicle	11	GO:0030137	2	2	89	449	5.04	0.0389357	1.41	A0A0D9QXF2 A0A0D9S3P5
	COPI-coated vesicle membrane	12	GO:0030663	2	2	89	449	5.04	0.0389357	1.41	A0A0D9QXF2 A0A0D9S3P5
	Ku70:Ku80 complex	10	GO:0043564	2	2	89	449	5.04	0.0389357	1.41	A0A0D9R0F3 A0A0D9R9Q4
	COPI vesicle coat	13	GO:0030126	2	2	89	449	5.04	0.0389357	1.41	A0A0D9QXF2 A0A0D9S3P5
Molecular Function	unfolded protein binding	4	GO:0051082	13	18	241	1026	3.07	1.36692e-05	4.86	A0A0D9RQ73 A0A0D9RKY9 A0A0D9RJ20 A0A0D9QW25 A0A0D9R7Q1 A0A0D9RXL9 A0A0D9RJC0 A0A0D9S294 A0A0D9RS82 A0A0D9R9Y5 A0A0D9S4W9 A0A0D9RC11 A0A0D9RUB7
	DNA helicase activity	9	GO:0003678	8	10	241	1026	3.41	0.000241963	3.62	A0A0D9RKU0 A0A0D9RUU0 A0A0D9S338 A0A0D9R758 A0A0D9R0F3 A0A0D9R7Y0 A0A0D9RQN8 A0A0D9R9Q4
	helicase activity	8	GO:0004386	10	15	241	1026	2.84	0.000418743	3.38	A0A0D9RKU0 A0A0D9RUU0 A0A0D9S338 A0A0D9R758 A0A0D9RJE1 A0A0D9R0F3 A0A0D9R7Y0 A0A0D9RQN8 A0A0D9R9Q4 A0A0D9RVM1
	hydro-lyase activity	5	GO:0016836	5	7	241	1026	3.04	0.00949402	2.02	A0A0D9S4U3 A0A0D9S8Q7 A0A0D9S8R1 A0A0D9R0H6 A0A0D9R8Q2
	ATP-dependent helicase activity	10	GO:0008026	4	5	241	1026	3.41	0.0121621	1.91	A0A0D9R0F3 A0A0D9R9Q4 A0A0D9RJE1 A0A0D9RVM1
	purine NTP-dependent helicase activity	9	GO:0070035	4	5	241	1026	3.41	0.0121621	1.91	A0A0D9R0F3 A0A0D9R9Q4 A0A0D9RJE1 A0A0D9RVM1
	3-hydroxyacyl-CoA dehydrogenase activity	6	GO:0003857	3	3	241	1026	4.26	0.0128367	1.89	A0A0D9RND5 A0A0D9QVE6 A0A0D9R8Q2
	carbon-oxygen lyase activity	4	GO:0016835	5	8	241	1026	2.66	0.020501	1.69	A0A0D9S4U3 A0A0D9S8Q7 A0A0D9S8R1 A0A0D9R0H6 A0A0D9R8Q2
Biological Process	single-organism carbohydrate catabolic process	6	GO:0044724	7	14	157	684	2.18	0.0232816	1.63	A0A0D9SA58 A0A0D9RCV3 A0A0D9R1H5 A0A0D9S8Q7 A0A0D9R642 A0A0D9SBD1 A0A0D9REC9
	DNA metabolic process	7	GO:0006259	10	24	157	684	1.82	0.0294986	1.53	A0A0D9RQR8 A0A0D9RKU0 A0A0D9RUU0 A0A0D9R1X9 A0A0D9R758 A0A0D9R4V8 A0A0D9R0F3 A0A0D9R7Y0 A0A0D9RQN8 A0A0D9R9Q4

## Sheet: KEGG enrichment
KEGG pathway	Mapping	Background	All Mapping	All Background	Fold enrichment	Fisher's exact test p value	-log10(p value)	Related proteins
csab04141 Protein processing in endoplasmic reticulum	17	45	129	561	1.64	0.014424	1.84	A0A0D9RAM8 A0A0D9RWE1 A0A0D9R3J7 A0A0D9S294 A0A0D9RD03 A0A0D9RGV0 A0A0D9S441 A0A0D9RMF3 A0A0D9SD81 A0A0D9RY64 A0A0D9RJ20 A0A0D9R8E0 A0A0D9R7Q1 A0A0D9R4K9 A0A0D9R3W5 A0A0D9S4M6 A0A0D9S3R1

## Sheet: Domain enrichment
Domain Description	Mapping	Background	All Mapping	All Backgroud	Fold enrichment	Fisher's exact test p value	-log10(P value)	Related Protein
GroEL-like apical domain	9	9	250	1125	4.5	1.17967e-06	5.93	A0A0D9RQ73 A0A0D9S4W9 A0A0D9QW25 A0A0D9RUB7 A0A0D9RG93 A0A0D9RXL9 A0A0D9RJC0 A0A0D9RS82 A0A0D9R9Y5
GroEL-like equatorial domain	9	9	250	1125	4.5	1.17967e-06	5.93	A0A0D9RQ73 A0A0D9S4W9 A0A0D9QW25 A0A0D9RUB7 A0A0D9RG93 A0A0D9RXL9 A0A0D9RJC0 A0A0D9RS82 A0A0D9R9Y5
TCP-1-like chaperonin intermediate domain	8	8	250	1125	4.5	5.44501e-06	5.26	A0A0D9RQ73 A0A0D9S4W9 A0A0D9QW25 A0A0D9RUB7 A0A0D9RXL9 A0A0D9RJC0 A0A0D9RS82 A0A0D9R9Y5
MCM OB domain	5	6	250	1125	3.75	0.00257677	2.59	A0A0D9RKU0 A0A0D9RUU0 A0A0D9R7Y0 A0A0D9R758 A0A0D9RQN8
MCM domain	5	6	250	1125	3.75	0.00257677	2.59	A0A0D9RKU0 A0A0D9RUU0 A0A0D9R7Y0 A0A0D9R758 A0A0D9RQN8
MCM N-terminal domain	5	6	250	1125	3.75	0.00257677	2.59	A0A0D9RKU0 A0A0D9RUU0 A0A0D9R7Y0 A0A0D9R758 A0A0D9RQN8
Nucleotide-binding alpha-beta plait domain	23	62	250	1125	1.67	0.00446178	2.35	A0A0D9RIM7 A0A0D9RHW7 A0A0D9RKW3 A0A0D9R6L1 A0A0D9RH50 A0A0D9R5E6 A0A0D9S3H8 A0A0D9RK24 A0A0D9RNX3 A0A0D9QUH9 A0A0D9QYV0 A0A0D9QWR4 A0A0D9R7T1 A0A0D9RAB6 A0A0D9S347 A0A0D9RC52 A0A0D9QWR3 A0A0D9RXQ9 A0A0D9S897 A0A0D9R2V4 A0A0D9S7U2 A0A0D9RRR2 A0A0D9RJZ5
RNA recognition motif domain	22	60	250	1125	1.65	0.0063635	2.2	A0A0D9RIM7 A0A0D9RHW7 A0A0D9RKW3 A0A0D9R6L1 A0A0D9RH50 A0A0D9R5E6 A0A0D9S3H8 A0A0D9RK24 A0A0D9RNX3 A0A0D9QUH9 A0A0D9QYV0 A0A0D9QWR4 A0A0D9R7T1 A0A0D9S347 A0A0D9RC52 A0A0D9QWR3 A0A0D9RXQ9 A0A0D9S897 A0A0D9R2V4 A0A0D9S7U2 A0A0D9RRR2 A0A0D9RJZ5
DEAD/DEAH box helicase domain	9	18	250	1125	2.25	0.00833591	2.08	A0A0D9R1P7 A0A0D9RXR5 A0A0D9R1Z7 A0A0D9RJE1 A0A0D9S3N9 A0A0D9QVI6 A0A0D9R829 A0A0D9RGD1 A0A0D9RVM1
Disulphide isomerase	4	5	250	1125	3.6	0.00986568	2.01	A0A0D9RAM8 A0A0D9R3W5 A0A0D9S4M6 A0A0D9R4K9
3-hydroxyacyl-CoA dehydrogenase, C-terminal	3	3	250	1125	4.5	0.0108716	1.96	A0A0D9RND5 A0A0D9QVE6 A0A0D9R8Q2
3-hydroxyacyl-CoA dehydrogenase, NAD binding	3	3	250	1125	4.5	0.0108716	1.96	A0A0D9RND5 A0A0D9QVE6 A0A0D9R8Q2
Heat shock protein 70kD, C-terminal domain	5	8	250	1125	2.81	0.0161426	1.79	A0A0D9RKY9 A0A0D9S441 A0A0D9S3R1 A0A0D9RMF3 A0A0D9SD81
Heat shock protein 70kD, peptide-binding domain	5	8	250	1125	2.81	0.0161426	1.79	A0A0D9RKY9 A0A0D9S441 A0A0D9S3R1 A0A0D9RMF3 A0A0D9SD81
6-phosphogluconate dehydrogenase C-terminal domain-like	4	6	250	1125	3	0.0244435	1.61	A0A0D9RND5 A0A0D9RWK1 A0A0D9QVE6 A0A0D9R8Q2
Helicase superfamily 1/2, ATP-binding domain	9	21	250	1125	1.93	0.02676	1.57	A0A0D9R1P7 A0A0D9RXR5 A0A0D9R1Z7 A0A0D9RJE1 A0A0D9S3N9 A0A0D9QVI6 A0A0D9R829 A0A0D9RGD1 A0A0D9RVM1
Helicase, C-terminal	9	21	250	1125	1.93	0.02676	1.57	A0A0D9R1P7 A0A0D9RXR5 A0A0D9R1Z7 A0A0D9RJE1 A0A0D9S3N9 A0A0D9QVI6 A0A0D9R829 A0A0D9RGD1 A0A0D9RVM1
RNA helicase, DEAD-box type, Q motif	6	12	250	1125	2.25	0.031137	1.51	A0A0D9R1P7 A0A0D9RGD1 A0A0D9R829 A0A0D9R1Z7 A0A0D9S3N9 A0A0D9QVI6
6-phosphogluconate dehydrogenase, domain 2	3	4	250	1125	3.38	0.0363064	1.44	A0A0D9RND5 A0A0D9QVE6 A0A0D9R8Q2
Heat shock protein Hsp90, N-terminal	3	4	250	1125	3.38	0.0363064	1.44	A0A0D9RJ20 A0A0D9RC11 A0A0D9S294
Thioredoxin domain	6	13	250	1125	2.08	0.0473164	1.32	A0A0D9RAM8 A0A0D9R3W5 A0A0D9S7F9 A0A0D9S4M6 A0A0D9R4K9 A0A0D9RFC8
Galectin, carbohydrate recognition domain	2	2	250	1125	4.5	0.0492289	1.31	A0A0D9R4M2 A0A0D9RQ93
Ribosomal protein L25/Gln-tRNA synthetase, beta-barrel domain	2	2	250	1125	4.5	0.0492289	1.31	A0A0D9RRQ6 A0A0D9RTB5
Aspartate decarboxylase-like domain	2	2	250	1125	4.5	0.0492289	1.31	A0A0D9QUU5 A0A0D9RD03
Ku70/Ku80, N-terminal alpha/beta	2	2	250	1125	4.5	0.0492289	1.31	A0A0D9R0F3 A0A0D9R9Q4
