# Supplementary material for: Quantitative analysis of acetylation in peste des petits ruminants virus-infected Vero cells
Source: Virol J. 2023 Oct 10;20:227. doi: 10.1186/s12985-023-02200-1 (PMC10563215; doi:10.1186/s12985-023-02200-1)
Supplement: Supplementary file 7 — Additional file 7: Tables S5. The identified acetylated proteins used for PPI [file 12985_2023_2200_MOESM7_ESM.xlsx]

## Sheet: Proteins of PPI network
ID	Degree	No.Sites	Log2Ratio	Protein accession	Position	Ratio	Regulated Type	P value	Amino acid	Protein description	Gene name
0	3	3	-0.756331	A0A0D9R9R9	35	0.592	Down	0.00227246	K	Voltage dependent anion channel 2	VDAC2
1	2	1	0.616358	A0A0D9RMJ4	528	1.533	Up	0.00549855	K	Ubiquitin like modifier activating enzyme 1	UBA1
2	24	3	-1.1047	A0A0D9S4L5	150	0.465	Down	0.0258145	K	Mitochondrial ribosomal protein L12	MRPL12
3	5	2	0.353888	A0A0D9RIA4	354	1.278	Up	0.047929	K	Pyruvate dehydrogenase E1 beta subunit	PDHB
4	3	1	-0.60165	A0A0D9R5E6	76	0.659	Down	0.0359887	K	Heterogeneous nuclear ribonucleoprotein H3	HNRNPH3
5	11	1	0.306846	A0A0D9R1V0	513	1.237	Up	0.0033384	K	Eukaryotic translation initiation factor 3 subunit C	EIF3C
6	15	5	-0.323733	A0A0D9QUW2	106	0.799	Down	0.0254745	K	Fibrillarin	FBL
7	22	4	-0.659723	A0A0D9RNT7	6	0.633	Down	0.0356888	K	Ribosomal protein S27a	RPS27A
8	1	2	-0.595097	A0A0D9QYK2	519	0.662	Down	0.0156655	K	Bromodomain containing 1	BRD1
9	14	5	-0.490051	A0A0D9RJC0	400	0.712	Down	0.010706	K	T-complex 1	TCP1
10	6	14	-0.72977	A0A0D9R3W5	163	0.603	Down	0.00740311	K	Protein disulfide-isomerase A4	PDIA4
11	4	17	-1.22432	A0A0D9S441	56	0.428	Down	0.0082244	K	Heat shock protein family A (Hsp70) member 8	HSPA8
12	12	9	-0.706041	A0A0D9RZE8	230	0.613	Down	0.00323534	K	ATP synthase subunit alpha	ATP5F1A
13	26	4	-0.53952	A0A0D9S109	29	0.688	Down	0.0176547	K	Ribosomal protein S19	RPS19
14	4	4	-0.937878	A0A0D9S338	223	0.522	Down	0.0342162	K	RuvB-like helicase	RUVBL2
15	14	5	2.19566	A0A0D9R1Q7	244	4.581	Up	0.00458522	K	Pre-mRNA processing factor 19	PRPF19
16	32	6	0.625738	A0A0D9RTB5	1116	1.543	Up	0.0160525	K	Glutamyl-prolyl-tRNA synthetase	EPRS
17	7	2	1.07724	A0A0D9REV2	574	2.11	Up	0.0208768	K	Nuclear cap binding protein subunit 1	NCBP1
18	5	3	-0.477944	A0A0D9R1Z7	187	0.718	Down	0.048752	K	DExD-box helicase 39A	DDX39A
19	12	3	0.668119	A0A0D9RKV5	41	1.589	Up	0.0209987	K	Enhancer of rudimentary homolog	ERH
20	24	3	-1.31115	A0A0D9S9S6	38	0.403	Down	0.00659459	K	40S ribosomal protein S11-like [Chlorocebus sabaeus]
21	16	3	0.52306	A0A0D9S6J3	192	1.437	Up	0.0135306	K	Proteasome subunit alpha type	PSMA5
22	6	6	-0.948976	A0A0D9RGD1	68	0.518	Down	0.00536818	K	Eukaryotic translation initiation factor 4A1	EIF4A1
23	13	14	-0.643856	A0A0D9RKY9	600	0.64	Down	0.0172328	K	Heat shock protein family A (Hsp70) member 9	HSPA9
24	12	4	-0.392137	A0A0D9S347	27	0.762	Down	0.0147371	K	Small nuclear ribonucleoprotein U1 subunit 70	SNRNP70
25	4	5	-1.01742	A0A0D9QVI6	236	0.494	Down	0.00254776	K	DEAD-box helicase 5	DDX5
26	10	6	-0.612637	A0A0D9S5I4	99	0.654	Down	0.00328004	K	GTP-binding nuclear protein Ran
27	6	10	-0.469929	A0A0D9R0H6	573	0.722	Down	0.0229576	K	"""Aconitate hydratase, mitochondrial"""	ACO2
28	3	5	-0.367732	A0A0D9RC11	332	0.775	Down	0.0135389	K	TNF receptor associated protein 1	TRAP1
29	5	7	-0.584241	A0A0D9RBJ0	191	0.667	Down	0.0278937	K	"""glutamate dehydrogenase 1, mitochondrial [Chlorocebus sabaeus]"""
30	12	9	-1.191	A0A0D9RZX0	235	0.438	Down	0.000469445	K	Malate dehydrogenase 2	MDH2
31	7	6	-0.312939	A0A0D9RN81	2108	0.805	Down	0.0497008	K	Pre-mRNA processing factor 8	PRPF8
32	6	2	0.328836	A0A0D9QX45	52	1.256	Up	0.0141804	K	"""Elongation factor Ts, mitochondrial"""	TSFM
33	21	7	-0.345564	A0A0D9SE18	103	0.787	Down	0.000550104	K	LOW QUALITY PROTEIN: 60S ribosomal protein L3-like [Chlorocebus sabaeus]
34	6	3	0.728574	A0A0D9S7F7	297	1.657	Up	0.0128243	K	Nuclear autoantigenic sperm protein	NASP
35	33	3	-0.997117	A0A0D9R6N8	262	0.501	Down	0.00957192	K	Receptor for activated C kinase 1	RACK1
36	2	1	-0.382702	A0A0D9QYV0	211	0.767	Down	0.0284908	K	RNA-binding protein with serine-rich domain 1-like isoform X1 [Chlorocebus sabaeus]
37	7	2	-1.00289	A0A0D9S3F8	17	0.499	Down	0.015053	K	Proteasome subunit beta type	PSMB3
38	9	3	-0.833927	A0A0D9RIM7	70	0.561	Down	0.0315254	K	Serine and arginine rich splicing factor 7	SRSF7
39	8	3	-1.2863	A0A0D9RK24	135	0.41	Down	0.0381109	K	RNA binding motif protein 25	RBM25
40	22	10	-4.71786	A0A0D9RS82	76	0.038	Down	0.000138853	K	Chaperonin containing TCP1 subunit 7	CCT7
41	6	19	-0.395929	A0A0D9S4M6	354	0.76	Down	0.0031679	K	Protein disulfide-isomerase	P4HB
42	22	10	-5.50635	A0A0D9QW25	203	0.022	Down	0.000681794	K	Chaperonin containing TCP1 subunit 2	CCT2
43	26	2	-0.680382	A0A0D9RGJ5	96	0.624	Down	0.0472695	K	Ribosomal protein S14	RPS14
44	2	3	-0.968605	A0A0D9RQM6	119	0.511	Down	0.00355989	K	"""RB binding protein 7, chromatin remodeling factor"""	RBBP7
45	6	1	-1.13924	A0A0D9RVM1	754	0.454	Down	0.00251129	K	DEAH-box helicase 15	DHX15
46	1	6	-0.45799	A0A0D9S3H8	76	0.728	Down	0.0352759	K	heterogeneous nuclear ribonucleoprotein D0 isoform X4 [Chlorocebus sabaeus]
47	26	1	-0.382702	A0A0D9RI58	84	0.767	Down	0.00848557	K	Ribosomal protein S15	RPS15
48	4	5	3.77852	A0A0D9R4V8	1113	13.723	Up	0.00998804	K	DNA (cytosine-5)-methyltransferase	DNMT1
49	1	5	-0.72977	A0A0D9QV84	308	0.603	Down	0.0338766	K	Serpin family H member 1	SERPINH1
50	8	9	3.82924	A0A0D9RXR5	1176	14.214	Up	0.0337557	K	Small nuclear ribonucleoprotein U5 subunit 200	SNRNP200
51	4	5	-0.454032	A0A0D9RCV3	231	0.73	Down	0.0270217	K	Triosephosphate isomerase	TPI1
52	3	3	-0.341903	A0A0D9S7Y1	256	0.789	Down	0.0343308	K	"""KH RNA binding domain containing, signal transduction associated 1"""	KHDRBS1
53	1	16	-1.68501	A0A0D9R2V4	298	0.311	Down	0.00123289	K	Nucleolin	NCL
54	3	5	2.75339	A0A0D9RVC3	184	6.743	Up	0.010011	K	"""SPT16 homolog, facilitates chromatin remodeling subunit"""	SUPT16H
55	7	6	-1.0619	A0A0D9R4K9	85	0.479	Down	0.0428141	K	Protein disulfide isomerase family A member 6	PDIA6
56	15	4	-0.833927	A0A0D9RNX3	173	0.561	Down	0.000173161	K	Heterogeneous nuclear ribonucleoprotein A2/B1	HNRNPA2B1
57	4	1	0.361768	A0A0D9R188	1334	1.285	Up	0.0395142	K	Acetyl-CoA carboxylase alpha	ACACA
58	1	2	0.448901	A0A0D9S6E6	272	1.365	Up	0.00494546	K	Tripartite motif containing 28	TRIM28
59	2	2	-0.50226	A0A0D9QXF2	75	0.706	Down	0.0344039	K	Coatomer subunit beta	COPB1
60	5	5	-0.899695	A0A0D9QWR3	204	0.536	Down	0.0102308	K	Heterogeneous nuclear ribonucleoprotein D like	HNRNPDL
61	3	11	-3.2109	A0A0D9R0L4	1674	0.108	Down	0.0206521	K	E1A binding protein p300	EP300
62	19	4	0.299831	A0A0D9S1Z5	18	1.231	Up	0.0190187	K	Small nuclear ribonucleoprotein D2 polypeptide	SNRPD2
63	5	1	0.279768	A0A0D9R7Y0	326	1.214	Up	0.0076483	K	DNA helicase	MCM2
64	9	3	0.284514	A0A0D9RQY7	238	1.218	Up	0.00849259	K	Proteasome subunit alpha type	PSMA4
65	3	3	-1.26534	A0A0D9RJI9	68	0.416	Down	0.00144761	K	Superoxide dismutase	SOD2
66	12	5	-0.531156	A0A0D9QYR5	366	0.692	Down	0.0230836	K	Citrate synthase	CS
67	6	2	0.578214	A0A0D9RFK8	31	1.493	Up	0.0473961	K	"""Proteasome 26S subunit, non-ATPase 13"""	PSMD13
68	3	4	-2.54793	A0A0D9S885	93	0.171	Down	0.00766253	K	3-hydroxymethyl-3-methylglutaryl-CoA lyase	HMGCL
69	18	4	-0.870387	A0A0D9SDL6	32	0.547	Down	0.0341364	K	40S ribosomal protein S17 [Chlorocebus sabaeus]
70	25	4	-1.05289	A0A0D9RQ73	126	0.482	Down	0.00953565	K	T-complex protein 1 subunit delta	CCT4
71	4	2	-0.325539	A0A0D9RKR3	144	0.798	Down	0.0399393	K	"""39S ribosomal protein L47, mitochondrial isoform X1 [Chlorocebus sabaeus]"""
72	4	5	-1.18442	A0A0D9RXQ9	100	0.44	Down	0.0273942	K	Synaptotagmin binding cytoplasmic RNA interacting protein	SYNCRIP
73	12	16	-0.790859	A0A0D9RMF3	113	0.578	Down	0.0182529	K	Heat shock protein family A (Hsp70) member 5	HSPA5
74	24	4	-2.88897	A0A0D9SC26	37	0.135	Down	0.00709418	K	60S ribosomal protein L17 [Chlorocebus sabaeus]
75	18	7	-0.547932	A0A0D9R9Y5	400	0.684	Down	0.00249661	K	Chaperonin containing TCP1 subunit 8	CCT8
76	19	3	-0.592919	A0A0D9RFF7	62	0.663	Down	0.0170381	K	40S ribosomal protein S4	RPS4X
77	12	2	-0.444184	A0A0D9R7T1	167	0.735	Down	0.00372188	K	Heterogeneous nuclear ribonucleoprotein H1	HNRNPH1
78	9	4	-1.92687	A0A0D9S3K2	859	0.263	Down	0.0307305	K	Karyopherin subunit beta 1	KPNB1
79	8	2	-0.334607	A0A0D9R227	32	0.793	Down	0.00546349	K	"""Proteasome 26S subunit, non-ATPase 11"""	PSMD11
80	22	10	-0.673463	A0A0D9RXL9	259	0.627	Down	0.00886974	K	Chaperonin containing TCP1 subunit 5	CCT5
81	1	1	-0.352916	A0A0D9R732	101	0.783	Down	0.0347127	K	Mitochondrial import inner membrane translocase subunit TIM44	TIMM44
82	8	3	0.618239	A0A0D9RRR2	127	1.535	Up	0.00115978	K	Sjogren syndrome antigen B	SSB
83	15	8	0.495695	A0A0D9R3L1	534	1.41	Up	0.00408903	K	Stress induced phosphoprotein 1	STIP1
84	2	10	-1.29336	A0A0D9S4U3	2448	0.408	Down	0.0248659	K	Fatty acid synthase	FASN
85	11	1	0.448901	A0A0D9RT77	47	1.365	Up	0.0321755	K	Proteasome subunit alpha type	PSMA7
86	36	15	0.584963	A0A0D9REP7	407	1.5	Up	0.0277542	K	Eukaryotic translation elongation factor 2	EEF2
87	34	8	-0.668868	A0A0D9R2K9	434	0.629	Down	0.0127011	K	Eukaryotic translation elongation factor 1 gamma	EEF1G
88	16	1	2.94897	A0A0D9QX21	66	7.722	Up	0.0406413	K	Mitochondrial ribosomal protein L1	MRPL1
89	20	6	-0.494109	A0A0D9R1W7	237	0.71	Down	0.0163248	K	Elongation factor Tu	TUFM
90	16	7	-0.477944	A0A0D9R829	241	0.718	Down	0.00465298	K	DExD-box helicase 39B	DDX39B
91	18	2	-0.486004	A0A0D9RQA3	80	0.714	Down	0.0336504	K	Mitochondrial ribosomal protein L15	MRPL15
92	2	3	0.784085	A0A0D9R0F2	471	1.722	Up	0.00378606	K	High density lipoprotein binding protein	HDLBP
93	8	13	-0.862496	A0A0D9RG93	259	0.55	Down	0.00256648	K	Heat shock protein family D (Hsp60) member 1	HSPD1
94	25	3	-1.4344	A0A0D9RAB6	37	0.37	Down	0.0451964	K	40S ribosomal protein S24
95	18	5	0.292782	A0A0D9RJZ5	258	1.225	Up	0.0416989	K	Polypyrimidine tract binding protein 1	PTBP1
96	6	7	-0.586406	A0A0D9S7U2	292	0.666	Down	0.0362746	K	Splicing factor proline and glutamine rich	SFPQ
97	4	5	-1.37707	A0A0D9SD81	71	0.385	Down	0.00182033	K	heat shock 70 kDa protein 1A/1B [Chlorocebus sabaeus]
98	5	13	-0.701342	A0A0D9RAM8	494	0.615	Down	0.000390276	K	Protein disulfide-isomerase	PDIA3
99	4	10	-0.753896	A0A0D9R8E0	538	0.593	Down	0.0304539	K	Dolichyl-diphosphooligosaccharide--protein glycosyltransferase subunit 1	RPN1
100	6	3	0.737254	A0A0D9R0W0	90	1.667	Up	0.0111063	K	FACT complex subunit SSRP1	SSRP1
101	3	5	-4.75633	A0A0D9RR92	28	0.037	Down	0.00509985	K	Voltage dependent anion channel 3	VDAC3
102	5	2	3.06039	A0A0D9R1P7	596	8.342	Up	0.0281141	K	DEAD-box helicase 23	DDX23
103	18	1	-1.74178	A0A0D9QYW2	212	0.299	Down	0.0395731	K	proliferation-associated protein 2G4 [Chlorocebus sabaeus]
104	10	6	0.773996	A0A0D9QV99	94	1.71	Up	0.0498728	K	"""Proteasome 26S subunit, ATPase 5"""	PSMC5
105	5	5	-0.483985	A0A0D9S2G9	176	0.715	Down	0.0171726	K	Acetyl-CoA acetyltransferase 1	ACAT1
106	13	4	0.568519	A0A0D9S897	261	1.483	Up	0.0434989	K	Heterogeneous nuclear ribonucleoprotein R	HNRNPR
107	8	7	-0.785875	A0A0D9SCL0	37	0.58	Down	0.0482992	K	Histone H3
108	22	5	-1.26882	A0A0D9SCS0	54	0.415	Down	0.0332569	K	60S ribosomal protein L35a isoform X2 [Chlorocebus sabaeus]
109	33	5	-0.274041	A0A0D9QV93	75	0.827	Down	0.00552774	K	Ribosomal protein S3	RPS3
110	15	7	-1.18771	A0A0D9R6L1	660	0.439	Down	0.00137848	K	Heterogeneous nuclear ribonucleoprotein M	HNRNPM
111	7	4	0.366252	A0A0D9RRQ6	628	1.289	Up	0.00540149	K	Glutaminyl-tRNA synthetase	QARS
112	13	8	-0.531156	A0A0D9SD09	17	0.692	Down	0.00390123	K	Histone H4
113	27	4	1.73335	A0A0D9SDK4	42	3.325	Up	0.000676102	K	60S ribosomal protein L8 [Chlorocebus sabaeus]
114	2	2	0.387363	A0A0D9RFW8	250	1.308	Up	0.0410746	K	Peptidylprolyl isomerase	FKBP4
115	8	1	-0.554273	A0A0D9S3R1	463	0.681	Down	0.0291902	K	Hypoxia up-regulated 1	HYOU1
116	3	4	2.74996	A0A0D9RIF0	164	6.727	Up	0.00830779	K	Glutaminase	GLS
117	9	9	-1.8625	A0A0D9RUB7	41	0.275	Down	0.00507179	K	Chaperonin containing TCP1 subunit 6A	CCT6A
118	6	1	-0.411195	A0A0D9QUH9	88	0.752	Down	0.0365598	K	Small nuclear ribonucleoprotein polypeptide A	SNRPA
119	8	10	-0.85726	A0A0D9RFY0	95	0.552	Down	0.00510018	K	Dihydrolipoyl dehydrogenase	DLD
120	7	8	-0.630394	A0A0D9RG87	56	0.646	Down	0.0192496	K	"""10 kDa heat shock protein, mitochondrial isoform X4 [Chlorocebus sabaeus]"""
121	1	1	0.476122	A0A0D9S7M1	309	1.391	Up	0.0361152	K	CTP synthase	CTPS1
122	5	14	1.28451	A0A0D9S8Q7	233	2.436	Up	0.003285	K	Enolase 1	ENO1
123	12	7	-1.2109	A0A0D9S4W9	44	0.432	Down	0.00196447	K	T-complex protein 1 subunit gamma	CCT3
124	14	7	0.481299	A0A0D9R5A7	405	1.396	Up	0.00533102	K	heterogeneous nuclear ribonucleoprotein K [Chlorocebus sabaeus]
125	13	2	-0.78339	A0A0D9RKW3	554	0.581	Down	0.016047	K	matrin-3 isoform X2 [Chlorocebus sabaeus]
126	7	4	-0.373327	A0A0D9R7Q1	217	0.772	Down	0.0100273	K	Calnexin	CANX
127	19	10	-1.02034	A0A0D9RNJ1	244	0.493	Down	0.0131894	K	Elongation factor 1-alpha	EEF1A1
128	2	3	0.295135	A0A0D9RIE1	193	1.227	Up	0.00610354	K	Signal transducer and activator of transcription	STAT1
129	3	8	-1.56918	A0A0D9RD03	502	0.337	Down	0.00326131	K	Valosin containing protein	VCP
130	12	23	-3.30757	A0A0D9RJ20	435	0.101	Down	0.00174169	K	Heat shock protein 90 alpha family class B member 1	HSP90AB1
131	17	5	-0.318326	A0A0D9SBL0	192	0.802	Down	0.00170652	K	60S ribosomal protein L6
132	3	3	0.54201	A0A0D9RR42	158	1.456	Up	0.00474884	K	Chromosome segregation 1 like	CSE1L
133	3	6	-1.45799	A0A0D9SCL8	21	0.364	Down	0.021175	K	Histone H2B	HIST1H2BB
134	3	6	0.377401	A0A0D9RHW7	229	1.299	Up	0.0200985	K	Polyadenylate-binding protein	PABPC1
135	2	9	-2.23107	A0A0D9QWR4	251	0.213	Down	0.00273321	K	Heterogeneous nuclear ribonucleoprotein D	HNRNPD
136	9	11	-0.894322	A0A0D9S294	168	0.538	Down	0.0111887	K	Heat shock protein 90 beta family member 1	HSP90B1
137	2	3	-1.2109	A0A0D9QVE6	206	0.432	Down	0.0126966	K	Hydroxyacyl-CoA dehydrogenase	HADH
138	3	4	-3.08314	A0A0D9RLR1	116	0.118	Down	0.00278971	K	Core histone macro-H2A	H2AFY
